# Supplementary material for: Mesoporous nanoperforators as membranolytic agents via nano- and molecular-scale multi-patterning
Source: Nat Commun. 2024 Feb 29;15:1891. doi: 10.1038/s41467-024-46189-9 (PMC10904871; doi:10.1038/s41467-024-46189-9)
Supplement: Supplementary file 4 — Source data [file 41467_2024_46189_MOESM4_ESM.xlsx]

## Sheet: Figure 1e
		X	Y
		5	95
		5.02	95
		5.04	127
		5.06	94
		5.08	82
		5.1	115
		5.12	109
		5.14	115
		5.16	113
		5.18	139
		5.2	167
		5.22	165
		5.24	153
		5.26	149
		5.28	168
		5.3	166
		5.32	163
		5.34	163
		5.36	149
		5.38	151
		5.4	156
		5.42	180
		5.44	169
		5.46	181
		5.48	190
		5.5	187
		5.52	187
		5.54	196
		5.56	169
		5.58	155
		5.6	146
		5.62	151
		5.64	152
		5.66	183
		5.68	187
		5.7	186
		5.72	187
		5.74	195
		5.76	185
		5.78	176
		5.8	153
		5.82	160
		5.84	151
		5.86	185
		5.88	176
		5.9	189
		5.92	201
		5.94	197
		5.96	195
		5.98	185
		6	169
		6.02	174
		6.04	155
		6.06	178
		6.08	141
		6.1	143
		6.12	148
		6.14	126
		6.16	140
		6.18	154
		6.2	168
		6.22	170
		6.24	196
		6.26	185
		6.28	166
		6.3	162
		6.32	170
		6.34	160
		6.36	155
		6.38	151
		6.4	139
		6.42	128
		6.44	146
		6.46	126
		6.48	128
		6.5	144
		6.52	150
		6.54	158
		6.56	169
		6.58	181
		6.6	179
		6.62	189
		6.64	187
		6.66	170
		6.68	141
		6.7	133
		6.72	123
		6.74	126
		6.76	114
		6.78	116
		6.8	102
		6.82	114
		6.84	98
		6.86	93
		6.88	66
		6.9	84
		6.92	99
		6.94	97
		6.96	97
		6.98	109
		7	125
		7.02	126
		7.04	119
		7.06	140
		7.08	100
		7.1	117
		7.12	122
		7.14	117
		7.16	118
		7.18	124
		7.2	140
		7.22	128
		7.24	141
		7.26	119
		7.28	91
		7.3	73
		7.32	78
		7.34	61
		7.36	80
		7.38	83
		7.4	85
		7.42	105
		7.44	112
		7.46	97
		7.48	93
		7.5	52
		7.52	67
		7.54	51
		7.56	66
		7.58	61
		7.6	51
		7.62	59
		7.64	75
		7.66	80
		7.68	82
		7.7	75
		7.72	97
		7.74	96
		7.76	105
		7.78	92
		7.8	81
		7.82	51
		7.84	81
		7.86	59
		7.88	61
		7.9	57
		7.92	67
		7.94	64
		7.96	68
		7.98	57
		8	60
		8.02	47
		8.04	74
		8.06	48
		8.08	65
		8.1	75
		8.12	78
		8.14	90
		8.16	91
		8.18	80
		8.2	79
		8.22	80
		8.24	58
		8.26	72
		8.28	85
		8.3	89
		8.32	80
		8.34	96
		8.36	71
		8.38	70
		8.4	53
		8.42	56
		8.44	39
		8.46	56
		8.48	51
		8.5	67
		8.52	42
		8.54	71
		8.56	62
		8.58	88
		8.6	92
		8.62	107
		8.64	114
		8.66	112
		8.68	123
		8.7	136
		8.72	128
		8.74	123
		8.76	109
		8.78	102
		8.8	81
		8.82	68
		8.84	83
		8.86	76
		8.88	89
		8.9	111
		8.92	119
		8.94	87
		8.96	93
		8.98	84
		9	52
		9.02	56
		9.04	59
		9.06	54
		9.08	65
		9.1	93
		9.12	76
		9.14	72
		9.16	86
		9.18	86
		9.2	92
		9.22	89
		9.24	85
		9.26	81
		9.28	94
		9.3	112
		9.32	97
		9.34	104
		9.36	95
		9.38	110
		9.4	125
		9.42	106
		9.44	117
		9.46	117
		9.48	109
		9.5	121
		9.52	117
		9.54	97
		9.56	98
		9.58	102
		9.6	96
		9.62	94
		9.64	115
		9.66	93
		9.68	82
		9.7	96
		9.72	93
		9.74	98
		9.76	116
		9.78	95
		9.8	97
		9.82	76
		9.84	50
		9.86	45
		9.88	54
		9.9	62
		9.92	96
		9.94	105
		9.96	97
		9.98	66
		10	71
		10.02	45
		10.04	57
		10.06	86
		10.08	82
		10.1	86
		10.12	116
		10.14	92
		10.16	89
		10.18	90
		10.2	102
		10.22	108
		10.24	131
		10.26	129
		10.28	128
		10.3	133
		10.32	146
		10.34	123
		10.36	135
		10.38	132
		10.4	128
		10.42	143
		10.44	162
		10.46	182
		10.48	208
		10.5	250
		10.52	245
		10.54	242
		10.56	270
		10.58	256
		10.6	255
		10.62	274
		10.64	291
		10.66	309
		10.68	314
		10.7	320
		10.72	315
		10.74	336
		10.76	378
		10.78	405
		10.8	438
		10.82	473
		10.84	511
		10.86	542
		10.88	561
		10.9	604
		10.92	654
		10.94	714
		10.96	779
		10.98	857
		11	912
		11.02	954
		11.04	982
		11.06	1057
		11.08	1136
		11.1	1271
		11.12	1373
		11.14	1482
		11.16	1595
		11.18	1728
		11.2	1842
		11.22	1932
		11.24	2033
		11.26	2153
		11.28	2280
		11.3	2438
		11.32	2539
		11.34	2696
		11.36	2859
		11.38	3021
		11.4	3176
		11.42	3321
		11.44	3489
		11.46	3632
		11.48	3792
		11.5	3939
		11.52	4034
		11.54	4189
		11.56	4254
		11.58	4303
		11.6	4334
		11.62	4374
		11.64	4397
		11.66	4357
		11.68	4345
		11.7	4317
		11.72	4237
		11.74	4211
		11.76	4102
		11.78	4002
		11.8	3911
		11.82	3823
		11.84	3674
		11.86	3511
		11.88	3367
		11.9	3198
		11.92	3070
		11.94	2961
		11.96	2798
		11.98	2650
		12	2541
		12.02	2411
		12.04	2298
		12.06	2204
		12.08	2077
		12.1	1952
		12.12	1881
		12.14	1777
		12.16	1645
		12.18	1543
		12.2	1463
		12.22	1378
		12.24	1312
		12.26	1264
		12.28	1196
		12.3	1131
		12.32	1077
		12.34	1029
		12.36	988
		12.38	936
		12.4	910
		12.42	849
		12.44	796
		12.46	775
		12.48	730
		12.5	684
		12.52	627
		12.54	618
		12.56	584
		12.58	552
		12.6	527
		12.62	483
		12.64	478
		12.66	454
		12.68	421
		12.7	391
		12.72	349
		12.74	343
		12.76	341
		12.78	338
		12.8	291
		12.82	285
		12.84	285
		12.86	272
		12.88	285
		12.9	277
		12.92	247
		12.94	234
		12.96	247
		12.98	246
		13	216
		13.02	198
		13.04	214
		13.06	231
		13.08	238
		13.1	219
		13.12	192
		13.14	179
		13.16	188
		13.18	174
		13.2	157
		13.22	153
		13.24	184
		13.26	176
		13.28	165
		13.3	146
		13.32	136
		13.34	156
		13.36	141
		13.38	138
		13.4	154
		13.42	154
		13.44	143
		13.46	155
		13.48	143
		13.5	133
		13.52	108
		13.54	108
		13.56	107
		13.58	110
		13.6	129
		13.62	119
		13.64	95
		13.66	133
		13.68	143
		13.7	142
		13.72	113
		13.74	112
		13.76	117
		13.78	121
		13.8	151
		13.82	141
		13.84	143
		13.86	167
		13.88	173
		13.9	173
		13.92	162
		13.94	143
		13.96	136
		13.98	143
		14	132
		14.02	108
		14.04	130
		14.06	128
		14.08	132
		14.1	134
		14.12	141
		14.14	168
		14.16	189
		14.18	209
		14.2	219
		14.22	241
		14.24	274
		14.26	266
		14.28	246
		14.3	209
		14.32	182
		14.34	172
		14.36	174
		14.38	165
		14.4	158
		14.42	172
		14.44	193
		14.46	172
		14.48	152
		14.5	155
		14.52	140
		14.54	147
		14.56	161
		14.58	140
		14.6	127
		14.62	135
		14.64	159
		14.66	135
		14.68	134
		14.7	156
		14.72	157
		14.74	162
		14.76	153
		14.78	151
		14.8	152
		14.82	157
		14.84	178
		14.86	158
		14.88	149
		14.9	169
		14.92	189
		14.94	194
		14.96	190
		14.98	201
		15	205
		15.02	221
		15.04	224
		15.06	201
		15.08	193
		15.1	207
		15.12	216
		15.14	219
		15.16	203
		15.18	187
		15.2	206
		15.22	228
		15.24	217
		15.26	213
		15.28	232
		15.3	263
		15.32	265
		15.34	257
		15.36	259
		15.38	269
		15.4	280
		15.42	265
		15.44	254
		15.46	260
		15.48	286
		15.5	310
		15.52	275
		15.54	269
		15.56	290
		15.58	300
		15.6	288
		15.62	299
		15.64	306
		15.66	316
		15.68	318
		15.7	293
		15.72	271
		15.74	289
		15.76	290
		15.78	297
		15.8	314
		15.82	341
		15.84	355
		15.86	362
		15.88	333
		15.9	316
		15.92	334
		15.94	345
		15.96	354
		15.98	374
		16	385
		16.02	411
		16.04	405
		16.06	390
		16.08	378
		16.1	392
		16.12	399
		16.14	380
		16.16	372
		16.18	391
		16.2	406
		16.22	424
		16.24	421
		16.26	447
		16.28	475
		16.3	481
		16.32	473
		16.34	462
		16.36	455
		16.38	459
		16.4	459
		16.42	466
		16.44	470
		16.46	495
		16.48	503
		16.5	527
		16.52	560
		16.54	573
		16.56	555
		16.58	556
		16.6	571
		16.62	567
		16.64	569
		16.66	582
		16.68	588
		16.7	629
		16.72	656
		16.74	644
		16.76	625
		16.78	627
		16.8	640
		16.82	643
		16.84	648
		16.86	636
		16.88	638
		16.9	671
		16.92	674
		16.94	673
		16.96	664
		16.98	660
		17	687
		17.02	717
		17.04	715
		17.06	714
		17.08	746
		17.1	796
		17.12	791
		17.14	792
		17.16	812
		17.18	832
		17.2	828
		17.22	839
		17.24	827
		17.26	812
		17.28	828
		17.3	872
		17.32	877
		17.34	896
		17.36	934
		17.38	939
		17.4	927
		17.42	936
		17.44	927
		17.46	936
		17.48	950
		17.5	997
		17.52	1026
		17.54	1049
		17.56	1072
		17.58	1081
		17.6	1086
		17.62	1107
		17.64	1134
		17.66	1160
		17.68	1162
		17.7	1186
		17.72	1217
		17.74	1233
		17.76	1251
		17.78	1268
		17.8	1285
		17.82	1332
		17.84	1380
		17.86	1396
		17.88	1414
		17.9	1432
		17.92	1464
		17.94	1492
		17.96	1524
		17.98	1544
		18	1574
		18.02	1604
		18.04	1597
		18.06	1556
		18.08	1539
		18.1	1536
		18.12	1549
		18.14	1571
		18.16	1563
		18.18	1555
		18.2	1568
		18.22	1586
		18.24	1565
		18.26	1556
		18.28	1585
		18.3	1604
		18.32	1609
		18.34	1625
		18.36	1621
		18.38	1612
		18.4	1623
		18.42	1671
		18.44	1697
		18.46	1712
		18.48	1727
		18.5	1743
		18.52	1762
		18.54	1794
		18.56	1814
		18.58	1840
		18.6	1869
		18.62	1919
		18.64	1915
		18.66	1910
		18.68	1897
		18.7	1924
		18.72	1954
		18.74	1974
		18.76	1988
		18.78	2030
		18.8	2074
		18.82	2088
		18.84	2098
		18.86	2118
		18.88	2126
		18.9	2146
		18.92	2176
		18.94	2201
		18.96	2236
		18.98	2276
		19	2308
		19.02	2304
		19.04	2334
		19.06	2348
		19.08	2347
		19.1	2343
		19.12	2365
		19.14	2405
		19.16	2455
		19.18	2504
		19.2	2511
		19.22	2498
		19.24	2504
		19.26	2559
		19.28	2569
		19.3	2579
		19.32	2615
		19.34	2674
		19.36	2721
		19.38	2755
		19.4	2757
		19.42	2747
		19.44	2738
		19.46	2763
		19.48	2752
		19.5	2742
		19.52	2775
		19.54	2831
		19.56	2897
		19.58	2932
		19.6	2958
		19.62	3011
		19.64	3025
		19.66	3030
		19.68	3028
		19.7	3011
		19.72	3019
		19.74	3034
		19.76	3073
		19.78	3084
		19.8	3111
		19.82	3185
		19.84	3189
		19.86	3193
		19.88	3193
		19.9	3195
		19.92	3213
		19.94	3212
		19.96	3263
		19.98	3303
		20	3319
		20.02	3344
		20.04	3333
		20.06	3331
		20.08	3326
		20.1	3329
		20.12	3350
		20.14	3348
		20.16	3401
		20.18	3408
		20.2	3421
		20.22	3432
		20.24	3428
		20.26	3411
		20.28	3430
		20.3	3459
		20.32	3478
		20.34	3474
		20.36	3481
		20.38	3483
		20.4	3493
		20.42	3494
		20.44	3468
		20.46	3465
		20.48	3505
		20.5	3517
		20.52	3532
		20.54	3531
		20.56	3537
		20.58	3564
		20.6	3559
		20.62	3581
		20.64	3571
		20.66	3590
		20.68	3602
		20.7	3617
		20.72	3621
		20.74	3596
		20.76	3601
		20.78	3584
		20.8	3586
		20.82	3608
		20.84	3620
		20.86	3605
		20.88	3607
		20.9	3611
		20.92	3616
		20.94	3618
		20.96	3625
		20.98	3592
		21	3613
		21.02	3622
		21.04	3630
		21.06	3599
		21.08	3602
		21.1	3566
		21.12	3615
		21.14	3623
		21.16	3616
		21.18	3572
		21.2	3569
		21.22	3565
		21.24	3552
		21.26	3505
		21.28	3463
		21.3	3424
		21.32	3480
		21.34	3481
		21.36	3496
		21.38	3462
		21.4	3505
		21.42	3518
		21.44	3514
		21.46	3480
		21.48	3445
		21.5	3439
		21.52	3455
		21.54	3438
		21.56	3435
		21.58	3407
		21.6	3444
		21.62	3442
		21.64	3398
		21.66	3335
		21.68	3315
		21.7	3351
		21.72	3352
		21.74	3371
		21.76	3382
		21.78	3381
		21.8	3381
		21.82	3360
		21.84	3286
		21.86	3265
		21.88	3272
		21.9	3328
		21.92	3331
		21.94	3348
		21.96	3352
		21.98	3341
		22	3329
		22.02	3323
		22.04	3287
		22.06	3263
		22.08	3237
		22.1	3256
		22.12	3243
		22.14	3234
		22.16	3263
		22.18	3284
		22.2	3291
		22.22	3290
		22.24	3243
		22.26	3220
		22.28	3219
		22.3	3217
		22.32	3229
		22.34	3240
		22.36	3257
		22.38	3239
		22.4	3194
		22.42	3188
		22.44	3181
		22.46	3187
		22.48	3203
		22.5	3222
		22.52	3260
		22.54	3263
		22.56	3276
		22.58	3313
		22.6	3347
		22.62	3415
		22.64	3444
		22.66	3460
		22.68	3489
		22.7	3538
		22.72	3568
		22.74	3582
		22.76	3591
		22.78	3622
		22.8	3648
		22.82	3721
		22.84	3737
		22.86	3784
		22.88	3810
		22.9	3897
		22.92	3970
		22.94	4069
		22.96	4106
		22.98	4184
		23	4269
		23.02	4383
		23.04	4451
		23.06	4531
		23.08	4532
		23.1	4582
		23.12	4655
		23.14	4753
		23.16	4823
		23.18	4915
		23.2	4990
		23.22	5070
		23.24	5193
		23.26	5287
		23.28	5330
		23.3	5390
		23.32	5401
		23.34	5438
		23.36	5459
		23.38	5501
		23.4	5488
		23.42	5488
		23.44	5512
		23.46	5552
		23.48	5578
		23.5	5548
		23.52	5481
		23.54	5451
		23.56	5390
		23.58	5349
		23.6	5297
		23.62	5238
		23.64	5169
		23.66	5080
		23.68	4974
		23.7	4822
		23.72	4737
		23.74	4639
		23.76	4558
		23.78	4475
		23.8	4398
		23.82	4310
		23.84	4236
		23.86	4131
		23.88	4066
		23.9	3983
		23.92	3945
		23.94	3894
		23.96	3830
		23.98	3750
		24	3649
		24.02	3630
		24.04	3584
		24.06	3559
		24.08	3518
		24.1	3489
		24.12	3450
		24.14	3428
		24.16	3318
		24.18	3275
		24.2	3208
		24.22	3197
		24.24	3118
		24.26	3085
		24.28	3050
		24.3	3035
		24.32	2995
		24.34	2965
		24.36	2892
		24.38	2887
		24.4	2881
		24.42	2893
		24.44	2861
		24.46	2865
		24.48	2844
		24.5	2859
		24.52	2844
		24.54	2833
		24.56	2805
		24.58	2768
		24.6	2764
		24.62	2760
		24.64	2717
		24.66	2656
		24.68	2636
		24.7	2675
		24.72	2689
		24.74	2678
		24.76	2675
		24.78	2637
		24.8	2638
		24.82	2639
		24.84	2613
		24.86	2586
		24.88	2619
		24.9	2640
		24.92	2643
		24.94	2626
		24.96	2634
		24.98	2599
		25	2604
		25.02	2602
		25.04	2616
		25.06	2604
		25.08	2610
		25.1	2608
		25.12	2623
		25.14	2634
		25.16	2651
		25.18	2637
		25.2	2632
		25.22	2643
		25.24	2670
		25.26	2622
		25.28	2581
		25.3	2552
		25.32	2537
		25.34	2527
		25.36	2538
		25.38	2519
		25.4	2514
		25.42	2548
		25.44	2585
		25.46	2559
		25.48	2541
		25.5	2507
		25.52	2477
		25.54	2471
		25.56	2467
		25.58	2447
		25.6	2431
		25.62	2442
		25.64	2466
		25.66	2472
		25.68	2480
		25.7	2476
		25.72	2473
		25.74	2465
		25.76	2460
		25.78	2435
		25.8	2397
		25.82	2381
		25.84	2383
		25.86	2381
		25.88	2396
		25.9	2404
		25.92	2378
		25.94	2356
		25.96	2349
		25.98	2344
		26	2336
		26.02	2326
		26.04	2335
		26.06	2314
		26.08	2335
		26.1	2331
		26.12	2314
		26.14	2313
		26.16	2310
		26.18	2330
		26.2	2343
		26.22	2329
		26.24	2321
		26.26	2298
		26.28	2301
		26.3	2282
		26.32	2276
		26.34	2263
		26.36	2265
		26.38	2283
		26.4	2312
		26.42	2301
		26.44	2301
		26.46	2299
		26.48	2317
		26.5	2300
		26.52	2307
		26.54	2297
		26.56	2307
		26.58	2296
		26.6	2270
		26.62	2234
		26.64	2218
		26.66	2230
		26.68	2258
		26.7	2235
		26.72	2246
		26.74	2257
		26.76	2262
		26.78	2237
		26.8	2215
		26.82	2199
		26.84	2222
		26.86	2229
		26.88	2230
		26.9	2245
		26.92	2261
		26.94	2268
		26.96	2254
		26.98	2218
		27	2195
		27.02	2164
		27.04	2174
		27.06	2161
		27.08	2174
		27.1	2171
		27.12	2165
		27.14	2154
		27.16	2147
		27.18	2154
		27.2	2149
		27.22	2150
		27.24	2169
		27.26	2157
		27.28	2173
		27.3	2114
		27.32	2125
		27.34	2108
		27.36	2094
		27.38	2086
		27.4	2071
		27.42	2067
		27.44	2062
		27.46	2037
		27.48	2058
		27.5	2062
		27.52	2076
		27.54	2047
		27.56	2019
		27.58	2013
		27.6	2013
		27.62	2007
		27.64	2001
		27.66	1992
		27.68	2020
		27.7	2036
		27.72	2021
		27.74	2013
		27.76	2015
		27.78	2032
		27.8	2025
		27.82	2002
		27.84	1987
		27.86	1972
		27.88	1943
		27.9	1908
		27.92	1886
		27.94	1892
		27.96	1928
		27.98	1965
		28	1999
		28.02	1980
		28.04	1971
		28.06	1948
		28.08	1918
		28.1	1917
		28.12	1921
		28.14	1957
		28.16	1988
		28.18	1975
		28.2	1951
		28.22	1886
		28.24	1859
		28.26	1837
		28.28	1842
		28.3	1867
		28.32	1889
		28.34	1904
		28.36	1919
		28.38	1900
		28.4	1880
		28.42	1864
		28.44	1861
		28.46	1854
		28.48	1860
		28.5	1846
		28.52	1845
		28.54	1830
		28.56	1838
		28.58	1841
		28.6	1846
		28.62	1811
		28.64	1807
		28.66	1819
		28.68	1815
		28.7	1825
		28.72	1808
		28.74	1795
		28.76	1773
		28.78	1786
		28.8	1760
		28.82	1716
		28.84	1738
		28.86	1766
		28.88	1801
		28.9	1835
		28.92	1800
		28.94	1792
		28.96	1762
		28.98	1755
		29	1710
		29.02	1686
		29.04	1709
		29.06	1700
		29.08	1719
		29.1	1716
		29.12	1692
		29.14	1685
		29.16	1678
		29.18	1698
		29.2	1697
		29.22	1697
		29.24	1712
		29.26	1693
		29.28	1688
		29.3	1698
		29.32	1687
		29.34	1698
		29.36	1695
		29.38	1720
		29.4	1735
		29.42	1733
		29.44	1706
		29.46	1683
		29.48	1628
		29.5	1623
		29.52	1617
		29.54	1613
		29.56	1634
		29.58	1622
		29.6	1613
		29.62	1603
		29.64	1588
		29.66	1582
		29.68	1570
		29.7	1612
		29.72	1628
		29.74	1625
		29.76	1607
		29.78	1542
		29.8	1532
		29.82	1526
		29.84	1550
		29.86	1573
		29.88	1586
		29.9	1615
		29.92	1602
		29.94	1572
		29.96	1546
		29.98	1541
		30	1538
		30.02	1541
		30.04	1542
		30.06	1535
		30.08	1525
		30.1	1525
		30.12	1492
		30.14	1488
		30.16	1516
		30.18	1524
		30.2	1547
		30.22	1584
		30.24	1579
		30.26	1584
		30.28	1569
		30.3	1530
		30.32	1499
		30.34	1497
		30.36	1485
		30.38	1475
		30.4	1494
		30.42	1511
		30.44	1518
		30.46	1517
		30.48	1491
		30.5	1467
		30.52	1456
		30.54	1440
		30.56	1433
		30.58	1433
		30.6	1445
		30.62	1469
		30.64	1511
		30.66	1515
		30.68	1498
		30.7	1487
		30.72	1462
		30.74	1454
		30.76	1445
		30.78	1437
		30.8	1438
		30.82	1460
		30.84	1500
		30.86	1483
		30.88	1472
		30.9	1463
		30.92	1457
		30.94	1455
		30.96	1430
		30.98	1423
		31	1416
		31.02	1421
		31.04	1429
		31.06	1428
		31.08	1429
		31.1	1438
		31.12	1443
		31.14	1424
		31.16	1406
		31.18	1389
		31.2	1370
		31.22	1362
		31.24	1355
		31.26	1373
		31.28	1404
		31.3	1428
		31.32	1451
		31.34	1439
		31.36	1416
		31.38	1387
		31.4	1348
		31.42	1345
		31.44	1348
		31.46	1358
		31.48	1388
		31.5	1385
		31.52	1387
		31.54	1366
		31.56	1341
		31.58	1327
		31.6	1307
		31.62	1314
		31.64	1323
		31.66	1319
		31.68	1324
		31.7	1319
		31.72	1314
		31.74	1319
		31.76	1305
		31.78	1306
		31.8	1302
		31.82	1306
		31.84	1307
		31.86	1299
		31.88	1292
		31.9	1297
		31.92	1306
		31.94	1306
		31.96	1294
		31.98	1293
		32	1281
		32.02	1284
		32.04	1271
		32.06	1269
		32.08	1270
		32.1	1277
		32.12	1290
		32.14	1274
		32.16	1250
		32.18	1243
		32.2	1212
		32.22	1208
		32.24	1203
		32.26	1213
		32.28	1220
		32.3	1226
		32.32	1241
		32.34	1249
		32.36	1224
		32.38	1253
		32.4	1238
		32.42	1227
		32.44	1225
		32.46	1213
		32.48	1205
		32.5	1206
		32.52	1207
		32.54	1215
		32.56	1191
		32.58	1221
		32.6	1218
		32.62	1222
		32.64	1237
		32.66	1243
		32.68	1241
		32.7	1235
		32.72	1211
		32.74	1208
		32.76	1203
		32.78	1218
		32.8	1227
		32.82	1244
		32.84	1247
		32.86	1234
		32.88	1212
		32.9	1176
		32.92	1153
		32.94	1138
		32.96	1132
		32.98	1147
		33	1153
		33.02	1153
		33.04	1157
		33.06	1143
		33.08	1149
		33.1	1168
		33.12	1188
		33.14	1182
		33.16	1168
		33.18	1167
		33.2	1136
		33.22	1117
		33.24	1120
		33.26	1105
		33.28	1112
		33.3	1129
		33.32	1151
		33.34	1159
		33.36	1146
		33.38	1172
		33.4	1161
		33.42	1171
		33.44	1176
		33.46	1176
		33.48	1165
		33.5	1161
		33.52	1163
		33.54	1147
		33.56	1136
		33.58	1149
		33.6	1140
		33.62	1135
		33.64	1148
		33.66	1157
		33.68	1152
		33.7	1156
		33.72	1146
		33.74	1114
		33.76	1111
		33.78	1119
		33.8	1119
		33.82	1128
		33.84	1142
		33.86	1146
		33.88	1149
		33.9	1150
		33.92	1142
		33.94	1117
		33.96	1117
		33.98	1114
		34	1091
		34.02	1084
		34.04	1070
		34.06	1069
		34.08	1081
		34.1	1088
		34.12	1086
		34.14	1088
		34.16	1098
		34.18	1091
		34.2	1078
		34.22	1083
		34.24	1067
		34.26	1062
		34.28	1078
		34.3	1081
		34.32	1084
		34.34	1083
		34.36	1088
		34.38	1087
		34.4	1097
		34.42	1131
		34.44	1149
		34.46	1170
		34.48	1204
		34.5	1223
		34.52	1220
		34.54	1211
		34.56	1195
		34.58	1160
		34.6	1141
		34.62	1146
		34.64	1164
		34.66	1173
		34.68	1219
		34.7	1259
		34.72	1255
		34.74	1266
		34.76	1249
		34.78	1208
		34.8	1203
		34.82	1213
		34.84	1241
		34.86	1264
		34.88	1325
		34.9	1360
		34.92	1359
		34.94	1359
		34.96	1342
		34.98	1325
		35	1339
		35.02	1383
		35.04	1426
		35.06	1469
		35.08	1507
		35.1	1529
		35.12	1516
		35.14	1493
		35.16	1479
		35.18	1486
		35.2	1519
		35.22	1569
		35.24	1603
		35.26	1640
		35.28	1657
		35.3	1659
		35.32	1637
		35.34	1618
		35.36	1637
		35.38	1659
		35.4	1677
		35.42	1694
		35.44	1683
		35.46	1681
		35.48	1676
		35.5	1656
		35.52	1643
		35.54	1641
		35.56	1681
		35.58	1713
		35.6	1733
		35.62	1722
		35.64	1694
		35.66	1661
		35.68	1609
		35.7	1559
		35.72	1522
		35.74	1506
		35.76	1517
		35.78	1530
		35.8	1528
		35.82	1516
		35.84	1490
		35.86	1445
		35.88	1403
		35.9	1368
		35.92	1340
		35.94	1316
		35.96	1302
		35.98	1282
		36	1282
		36.02	1285
		36.04	1265
		36.06	1252
		36.08	1232
		36.1	1213
		36.12	1203
		36.14	1171
		36.16	1153
		36.18	1138
		36.2	1144
		36.22	1140
		36.24	1120
		36.26	1094
		36.28	1079
		36.3	1075
		36.32	1063
		36.34	1044
		36.36	1044
		36.38	1046
		36.4	1033
		36.42	1034
		36.44	1031
		36.46	1038
		36.48	1036
		36.5	1038
		36.52	1008
		36.54	982
		36.56	957
		36.58	929
		36.6	897
		36.62	899
		36.64	904
		36.66	911
		36.68	932
		36.7	972
		36.72	972
		36.74	955
		36.76	945
		36.78	908
		36.8	868
		36.82	834
		36.84	819
		36.86	841
		36.88	876
		36.9	888
		36.92	885
		36.94	874
		36.96	867
		36.98	859
		37	845
		37.02	853
		37.04	872
		37.06	881
		37.08	865
		37.1	847
		37.12	829
		37.14	828
		37.16	822
		37.18	842
		37.2	836
		37.22	847
		37.24	833
		37.26	806
		37.28	786
		37.3	778
		37.32	774
		37.34	795
		37.36	804
		37.38	818
		37.4	806
		37.42	795
		37.44	787
		37.46	766
		37.48	753
		37.5	746
		37.52	745
		37.54	770
		37.56	780
		37.58	790
		37.6	782
		37.62	791
		37.64	802
		37.66	804
		37.68	795
		37.7	792
		37.72	776
		37.74	788
		37.76	786
		37.78	791
		37.8	772
		37.82	765
		37.84	745
		37.86	736
		37.88	722
		37.9	717
		37.92	703
		37.94	712
		37.96	720
		37.98	736
		38	723
		38.02	731
		38.04	731
		38.06	731
		38.08	729
		38.1	732
		38.12	727
		38.14	730
		38.16	740
		38.18	733
		38.2	714
		38.22	715
		38.24	697
		38.26	674
		38.28	689
		38.3	698
		38.32	707
		38.34	734
		38.36	760
		38.38	738
		38.4	740
		38.42	726
		38.44	700
		38.46	700
		38.48	711
		38.5	697
		38.52	712
		38.54	721
		38.56	728
		38.58	714
		38.6	721
		38.62	701
		38.64	706
		38.66	715
		38.68	695
		38.7	691
		38.72	714
		38.74	694
		38.76	691
		38.78	692
		38.8	666
		38.82	648
		38.84	657
		38.86	659
		38.88	655
		38.9	687
		38.92	695
		38.94	700
		38.96	726
		38.98	723
		39	685
		39.02	689
		39.04	667
		39.06	669
		39.08	659
		39.1	666
		39.12	660
		39.14	693
		39.16	703
		39.18	680
		39.2	666
		39.22	682
		39.24	649
		39.26	675
		39.28	677
		39.3	693
		39.32	693
		39.34	684
		39.36	658
		39.38	633
		39.4	636
		39.42	622
		39.44	630
		39.46	653
		39.48	661
		39.5	673
		39.52	677
		39.54	674
		39.56	676
		39.58	687
		39.6	701
		39.62	697
		39.64	708
		39.66	684
		39.68	666
		39.7	656
		39.72	641
		39.74	634
		39.76	637
		39.78	648
		39.8	670
		39.82	684
		39.84	686
		39.86	680
		39.88	691
		39.9	680
		39.92	659
		39.94	644
		39.96	641
		39.98	646
		40	640
		40.02	633
		40.04	650
		40.06	664
		40.08	678
		40.1	677
		40.12	675
		40.14	671
		40.16	659
		40.18	664
		40.2	646
		40.22	643
		40.24	661
		40.26	671
		40.28	667
		40.3	659
		40.32	650
		40.34	636
		40.36	610
		40.38	618
		40.4	621
		40.42	624
		40.44	641
		40.46	662
		40.48	672
		40.5	674
		40.52	669
		40.54	645
		40.56	628
		40.58	630
		40.6	638
		40.62	648
		40.64	674
		40.66	694
		40.68	690
		40.7	670
		40.72	635
		40.74	597
		40.76	581
		40.78	588
		40.8	611
		40.82	636
		40.84	672
		40.86	693
		40.88	687
		40.9	682
		40.92	673
		40.94	655
		40.96	641
		40.98	632
		41	630
		41.02	639
		41.04	658
		41.06	678
		41.08	688
		41.1	706
		41.12	701
		41.14	679
		41.16	653
		41.18	626
		41.2	621
		41.22	637
		41.24	649
		41.26	671
		41.28	685
		41.3	687
		41.32	688
		41.34	675
		41.36	658
		41.38	634
		41.4	638
		41.42	649
		41.44	658
		41.46	671
		41.48	676
		41.5	685
		41.52	709
		41.54	709
		41.56	705
		41.58	669
		41.6	660
		41.62	656
		41.64	644
		41.66	640
		41.68	643
		41.7	655
		41.72	673
		41.74	683
		41.76	692
		41.78	683
		41.8	687
		41.82	698
		41.84	699
		41.86	693
		41.88	679
		41.9	656
		41.92	643
		41.94	626
		41.96	627
		41.98	619
		42	623
		42.02	636
		42.04	648
		42.06	668
		42.08	681
		42.1	700
		42.12	710
		42.14	704
		42.16	678
		42.18	650
		42.2	613
		42.22	594
		42.24	597
		42.26	614
		42.28	639
		42.3	670
		42.32	696
		42.34	709
		42.36	698
		42.38	695
		42.4	663
		42.42	642
		42.44	615
		42.46	608
		42.48	596
		42.5	603
		42.52	615
		42.54	640
		42.56	671
		42.58	687
		42.6	703
		42.62	712
		42.64	711
		42.66	725
		42.68	695
		42.7	690
		42.72	659
		42.74	634
		42.76	608
		42.78	585
		42.8	606
		42.82	625
		42.84	643
		42.86	687
		42.88	705
		42.9	727
		42.92	725
		42.94	705
		42.96	687
		42.98	669
		43	666
		43.02	648
		43.04	630
		43.06	649
		43.08	656
		43.1	656
		43.12	666
		43.14	672
		43.16	694
		43.18	700
		43.2	697
		43.22	675
		43.24	659
		43.26	648
		43.28	628
		43.3	618
		43.32	625
		43.34	642
		43.36	688
		43.38	722
		43.4	733
		43.42	723
		43.44	724
		43.46	708
		43.48	680
		43.5	660
		43.52	636
		43.54	627
		43.56	633
		43.58	648
		43.6	656
		43.62	663
		43.64	678
		43.66	691
		43.68	690
		43.7	676
		43.72	660
		43.74	656
		43.76	640
		43.78	637
		43.8	656
		43.82	669
		43.84	664
		43.86	683
		43.88	695
		43.9	695
		43.92	676
		43.94	664
		43.96	650
		43.98	631
		44	637
		44.02	656
		44.04	676
		44.06	701
		44.08	704
		44.1	696
		44.12	679
		44.14	678
		44.16	678
		44.18	670
		44.2	687
		44.22	721
		44.24	739
		44.26	726
		44.28	702
		44.3	672
		44.32	654
		44.34	632
		44.36	625
		44.38	640
		44.4	646
		44.42	662
		44.44	665
		44.46	672
		44.48	686
		44.5	682
		44.52	689
		44.54	697
		44.56	719
		44.58	726
		44.6	710
		44.62	705
		44.64	697
		44.66	665
		44.68	660
		44.7	664
		44.72	679
		44.74	707
		44.76	709
		44.78	726
		44.8	741
		44.82	732
		44.84	727
		44.86	683
		44.88	706
		44.9	692
		44.92	685
		44.94	690
		44.96	690
[truncated: 2,252 more rows]

## Sheet: Figure 1f
		X	Y
		368.545	-43318700
		368.515	-34587200
		368.485	-27762600
		368.454	-24142700
		368.424	-23989700
		368.394	-26501700
		368.363	-30144500
		368.333	-33213300
		368.303	-34423700
		368.272	-33328500
		368.242	-30432600
		368.212	-26984000
		368.181	-24531500
		368.151	-24411300
		368.121	-27330900
		368.09	-33176500
		368.06	-41080200
		368.03	-49700000
		367.999	-57601000
		367.969	-63615000
		367.939	-67079200
		367.908	-67913000
		367.878	-66546000
		367.848	-63750900
		367.817	-60445300
		367.787	-57508600
		367.757	-55638100
		367.726	-55242600
		367.696	-56367800
		367.666	-58656800
		367.635	-61363600
		367.605	-63447600
		367.575	-63765400
		367.544	-61346000
		367.514	-55695200
		367.484	-47042100
		367.453	-36433900
		367.423	-25613600
		367.393	-16678500
		367.362	-11589300
		367.332	-11661100
		367.302	-17189800
		367.271	-27337900
		367.241	-40327600
		367.211	-53894100
		367.18	-65863200
		367.15	-74676300
		367.12	-79702300
		367.089	-81245100
		367.059	-80264000
		367.029	-77916500
		366.999	-75096000
		366.968	-72129100
		366.938	-68735600
		366.908	-64253600
		366.877	-58031700
		366.847	-49829200
		366.817	-40062500
		366.786	-29795200
		366.756	-20466400
		366.726	-13451600
		366.695	-9614930
		366.665	-9016320
		366.635	-10882700
		366.604	-13856800
		366.574	-16435900
		366.544	-17447300
		366.513	-16394700
		366.483	-13558800
		366.453	-9827730
		366.422	-6327630
		366.392	-3995900
		366.362	-3252480
		366.331	-3884030
		366.301	-5173140
		366.271	-6211070
		366.24	-6267300
		366.21	-5069680
		366.18	-2887260
		366.149	-384880
		366.119	1693340
		366.089	2888580
		366.058	3296270
		366.028	3628990
		365.998	5035520
		365.967	8725980
		365.937	15523500
		365.907	25490700
		365.876	37760500
		365.846	50633600
		365.816	61924800
		365.785	69462800
		365.755	71603200
		365.725	67615600
		365.694	57845300
		365.664	43617100
		365.634	26919400
		365.603	9959980
		365.573	-5289890
		365.543	-17457800
		365.512	-25966800
		365.482	-31043800
		365.452	-33559600
		365.421	-34758500
		365.391	-35945300
		365.361	-38197100
		365.33	-42153500
		365.3	-47912900
		365.27	-55044000
		365.239	-62695600
		365.209	-69777800
		365.179	-75174000
		365.149	-77943000
		365.118	-77475600
		365.088	-73582000
		365.058	-66503300
		365.027	-56855600
		364.997	-45531200
		364.967	-33583800
		364.936	-22120600
		364.906	-12215600
		364.876	-4839170
		364.845	-795552
		364.815	-652496
		364.785	-4660590
		364.754	-12673100
		364.724	-24092300
		364.694	-37874200
		364.663	-52619200
		364.633	-66749700
		364.603	-78753000
		364.572	-87437600
		364.542	-92137700
		364.512	-92811100
		364.481	-89998600
		364.451	-84657400
		364.421	-77914600
		364.39	-70815300
		364.36	-64135800
		364.33	-58310300
		364.299	-53478000
		364.269	-49614900
		364.239	-46688400
		364.208	-44767100
		364.178	-44041500
		364.148	-44749600
		364.117	-47040200
		364.087	-50834000
		364.057	-55742800
		364.026	-61086900
		363.996	-66010900
		363.966	-69661200
		363.935	-71368300
		363.905	-70775000
		363.875	-67877800
		363.844	-62982500
		363.814	-56607200
		363.784	-49378900
		363.753	-41963500
		363.723	-35039000
		363.693	-29292000
		363.662	-25397500
		363.632	-23940700
		363.602	-25271300
		363.571	-29318600
		363.541	-35436200
		363.511	-42359000
		363.48	-48336800
		363.45	-51457600
		363.42	-50102100
		363.389	-43413900
		363.359	-31638600
		363.329	-16208300
		363.298	485680
		363.268	15597200
		363.238	26479900
		363.208	31313100
		363.177	29523500
		363.147	21883400
		363.117	10266000
		363.086	-2860080
		363.056	-15039900
		363.026	-24371600
		362.995	-29835900
		362.965	-31357500
		362.935	-29629600
		362.904	-25800000
		362.874	-21141800
		362.844	-16804000
		362.813	-13683100
		362.783	-12387800
		362.753	-13236300
		362.722	-16221100
		362.692	-20921800
		362.662	-26399300
		362.631	-31158000
		362.601	-33263400
		362.571	-30667700
		362.54	-21711700
		362.51	-5685040
		362.48	16732900
		362.449	43328000
		362.419	70609800
		362.389	94461500
		362.358	111035000
		362.328	117648000
		362.298	113425000
		362.267	99479100
		362.237	78577900
		362.207	54398100
		362.176	30593000
		362.146	9963250
		362.116	-6030590
		362.085	-17296600
		362.055	-24725900
		362.025	-29575500
		361.994	-32869100
		361.964	-35035400
		361.934	-35894500
		361.903	-34955300
		361.873	-31861500
		361.843	-26767000
		361.812	-20460500
		361.782	-14169900
		361.752	-9121390
		361.721	-6043280
		361.691	-4839100
		361.661	-4594910
		361.63	-3952340
		361.6	-1720160
		361.57	2516900
		361.539	8056820
		361.509	13185500
		361.479	15740100
		361.448	13956900
		361.418	7295010
		361.388	-3094180
		361.358	-14479200
		361.327	-23267600
		361.297	-26131800
		361.267	-21171300
		361.236	-8697980
		361.206	8662720
		361.176	26639600
		361.145	40568600
		361.115	46834300
		361.085	44018400
		361.054	33360500
		361.024	18358700
		360.994	3633520
		360.963	-6570660
		360.933	-9738320
		360.903	-5832530
		360.872	2812220
		360.842	12409300
		360.812	19126400
		360.781	20483400
		360.751	16252000
		360.721	8542420
		360.69	1046320
		360.66	-2297250
		360.63	1250880
		360.599	12173800
		360.569	28399400
		360.539	45863600
		360.508	59747500
		360.478	65975300
		360.448	62480000
		360.417	49834400
		360.387	31061500
		360.357	10716200
		360.326	-6442160
		360.296	-16753300
		360.266	-18539500
		360.235	-12339700
		360.205	-492992
		360.175	13722500
		360.144	27067600
		360.114	37114400
		360.084	42605800
		360.053	43367800
		360.023	39905500
		359.993	32909200
		359.962	22898400
		359.932	10137000
		359.902	-5177840
		359.871	-22577100
		359.841	-41021100
		359.811	-58810900
		359.78	-73791800
		359.75	-83810600
		359.72	-87279400
		359.689	-83654900
		359.659	-73661700
		359.629	-59181300
		359.598	-42838500
		359.568	-27418300
		359.538	-15290700
		359.508	-8002510
		359.477	-6124050
		359.447	-9346350
		359.417	-16743300
		359.386	-27078500
		359.356	-39052100
		359.326	-51433900
		359.295	-63096500
		359.265	-73007900
		359.235	-80253100
		359.204	-84125000
		359.174	-84273400
		359.144	-80850200
		359.113	-74569700
		359.083	-66619100
		359.053	-58407700
		359.022	-51209700
		358.992	-45807300
		358.962	-42256100
		358.931	-39862000
		358.901	-37395700
		358.871	-33485900
		358.84	-27074300
		358.81	-17791700
		358.78	-6139570
		358.749	6573730
		358.719	18515200
		358.689	27737400
		358.658	32598200
		358.628	32083000
		358.598	25969600
		358.567	14832500
		358.537	-73424
		358.507	-16989700
		358.476	-33844100
		358.446	-48439200
		358.416	-58649000
		358.385	-62648400
		358.355	-59181600
		358.325	-47839300
		358.294	-29275100
		358.264	-5274130
		358.234	21400900
		358.203	47406600
		358.173	69404000
		358.143	84705000
		358.112	91816000
		358.082	90721200
		358.052	82819000
		358.021	70517200
		357.991	56600400
		357.961	43549000
		357.93	33005000
		357.9	25526700
		357.87	20684900
		357.839	17438000
		357.809	14643800
		357.779	11529700
		357.748	7968030
		357.718	4484930
		357.688	2020580
		357.658	1545500
		357.627	3674450
		357.597	8409700
		357.567	15088900
		357.536	22538600
		357.506	29365600
		357.476	34287200
		357.445	36400300
		357.415	35330900
		357.385	31252800
		357.354	24806900
		357.324	16972000
		357.294	8926100
		357.263	1917390
		357.233	-2864800
		357.203	-4436450
		357.172	-2188060
		357.142	3946800
		357.112	13376200
		357.081	24852400
		357.051	36637800
		357.021	46835200
		356.99	53817500
		356.96	56646000
		356.93	55341900
		356.899	50909900
		356.869	45076500
		356.839	39804100
		356.808	36714700
		356.778	36602600
		356.748	39191700
		356.717	43220500
		356.687	46832600
		356.657	48149500
		356.626	45841800
		356.596	39518900
		356.566	29818400
		356.535	18179700
		356.505	6389650
		356.475	-3941340
		356.444	-11802100
		356.414	-16980200
		356.384	-20000200
		356.353	-21854200
		356.323	-23642000
		356.293	-26249200
		356.262	-30156800
		356.232	-35407700
		356.202	-41690500
		356.171	-48461600
		356.141	-54762500
		356.111	-60216000
		356.08	-63756000
		356.05	-64379600
		356.02	-61137000
		355.989	-53399300
		355.959	-41205800
		355.929	-25564600
		355.898	-8551660
		355.868	6915600
		355.838	17658700
		355.808	21068400
		355.777	15960600
		355.747	3177170
		355.717	-14319600
		355.686	-31972300
		355.656	-44703200
		355.626	-48274000
		355.595	-40546100
		355.565	-22247700
		355.535	3021580
		355.504	29600100
		355.474	51191400
		355.444	62513600
		355.413	60694200
		355.383	46002000
		355.353	21702200
		355.322	-6911550
		355.292	-34008500
		355.262	-54782100
		355.231	-66618900
		355.201	-69552200
		355.171	-65907000
		355.14	-59302200
		355.11	-53363200
		355.08	-50567900
		355.049	-51580700
		355.019	-55245000
		354.989	-59184300
		354.958	-60762500
		354.928	-58059000
		354.898	-50530200
		354.867	-39158700
		354.837	-26075100
		354.807	-13813500
		354.776	-4472260
		354.746	937248
		354.716	2754740
		354.685	2490430
		354.655	2293010
		354.625	4262930
		354.594	9839220
		354.564	19438700
		354.534	32425800
		354.503	47374200
		354.473	62496200
		354.443	76078400
		354.412	86792200
		354.382	93811900
		354.352	96757100
		354.321	95536500
		354.291	90193700
		354.261	80836000
		354.23	67676300
		354.2	51158600
		354.17	32097200
		354.139	11748000
		354.109	-8248260
		354.079	-26063700
		354.048	-39984300
		354.018	-48738500
		353.988	-51764200
		353.957	-49340200
		353.927	-42543900
		353.897	-33040500
		353.867	-22748900
		353.836	-13457400
		353.806	-6467260
		353.776	-2338720
		353.745	-790192
		353.715	-775952
		353.685	-735104
		353.654	1027870
		353.624	5899600
		353.594	14542200
		353.563	26602500
		353.533	40630400
		353.503	54251800
		353.472	64587900
		353.442	68846200
		353.412	64958000
		353.381	52106300
		353.351	31005700
		353.321	3846930
		353.29	-26096200
		353.26	-55108700
		353.23	-79768000
		353.199	-97587400
		353.169	-107411000
		353.139	-109474000
		353.108	-105149000
		353.078	-96467800
		353.048	-85578600
		353.017	-74300100
		352.987	-63872400
		352.957	-54939100
		352.926	-47707500
		352.896	-42182500
		352.866	-38356700
		352.835	-36280500
		352.805	-35998600
		352.775	-37403300
		352.744	-40100000
		352.714	-43371900
		352.684	-46290400
		352.653	-47948400
		352.623	-47733300
		352.593	-45526200
		352.562	-41733500
		352.532	-37118700
		352.502	-32483100
		352.471	-28315200
		352.441	-24554300
		352.411	-20583700
		352.38	-15486500
		352.35	-8492540
		352.32	542016
		352.289	10819600
		352.259	20607100
		352.229	27620600
		352.198	29708200
		352.168	25628800
		352.138	15664300
		352.107	1824750
		352.077	-12478900
		352.047	-23255000
		352.017	-27035500
		351.986	-21945700
		351.956	-8404050
		351.926	10788300
		351.895	31035900
		351.865	47075800
		351.835	54337400
		351.804	50151400
		351.774	34461100
		351.744	9836510
		351.713	-19204400
		351.683	-47362100
		351.653	-69866800
		351.622	-83566900
		351.592	-87507100
		351.562	-82879500
		351.531	-72420000
		351.501	-59483500
		351.471	-47102600
		351.44	-37309100
		351.41	-30882400
		351.38	-27532100
		351.349	-26376800
		351.319	-26499400
		351.289	-27355800
		351.258	-28898000
		351.228	-31394400
		351.198	-35058300
		351.167	-39667100
		351.137	-44361500
		351.107	-47738200
		351.076	-48237400
		351.046	-44699400
		351.016	-36894300
		350.985	-25815700
		350.955	-13601300
		350.925	-3065300
		350.894	3042930
		350.864	2835810
		350.834	-4104540
		350.803	-16504600
		350.773	-31645900
		350.743	-46020000
		350.712	-56208600
		350.682	-59736600
		350.652	-55659500
		350.621	-44727300
		350.591	-29097100
		350.561	-11697200
		350.53	4559410
		350.5	17484600
		350.47	26059400
		350.439	30516900
		350.409	32078600
		350.379	32458400
		350.348	33299200
		350.318	35704400
		350.288	39980500
		350.257	45624200
		350.227	51522000
		350.197	56271600
		350.167	58529300
		350.136	57301800
		350.106	52139900
		350.076	43227400
		350.045	31383700
		350.015	17993300
		349.985	4871380
		349.954	-5945780
		349.924	-12490800
		349.894	-13223700
		349.863	-7408580
		349.833	4577260
		349.803	21108800
		349.772	39441500
		349.742	56137300
		349.712	67737900
		349.681	71548500
		349.651	66334700
		349.621	52731300
		349.59	33217200
		349.56	11623100
		349.53	-7728110
		349.499	-21034900
		349.469	-25913400
		349.439	-21928800
		349.408	-10615200
		349.378	5017460
		349.348	21340200
		349.317	35068100
		349.287	44052000
		349.257	47680200
		349.226	46800200
		349.196	43224400
		349.166	39009300
		349.135	35755700
		349.105	34152400
		349.075	33886000
		349.044	33906600
		349.014	32916200
		348.984	29882800
		348.953	24390200
		348.923	16712500
		348.893	7619500
		348.862	-1979860
		348.832	-11387400
		348.802	-20306100
		348.771	-28795200
		348.741	-37020800
		348.711	-44929700
		348.68	-52015700
		348.65	-57317900
		348.62	-59696000
		348.589	-58309300
		348.559	-53118800
		348.529	-45199500
		348.498	-36690000
		348.468	-30329300
		348.438	-28678600
		348.407	-33261500
		348.377	-43910400
		348.347	-58567800
		348.317	-73657900
		348.286	-84960000
		348.256	-88744600
		348.226	-82830100
		348.195	-67229900
		348.165	-44178000
		348.135	-17514700
		348.104	8383170
		348.074	29797300
		348.044	44620700
		348.013	52783100
		347.983	56036300
		347.953	57196300
		347.922	59109000
		347.892	63687400
		347.862	71327200
		347.831	80871700
		347.801	90104800
		347.771	96577900
		347.74	98471700
		347.71	95199100
		347.68	87556800
		347.649	77396500
		347.619	66952400
		347.589	58071700
		347.558	51615200
		347.528	47227200
		347.498	43533800
		347.467	38687800
		347.437	31060200
		347.407	19846500
		347.376	5393760
		347.346	-10840300
		347.316	-26662100
		347.285	-39713600
		347.255	-48058800
		347.225	-50616000
		347.194	-47336800
		347.164	-39120600
		347.134	-27531700
		347.103	-14426100
		347.073	-1594900
		347.043	9507330
		347.012	17925900
		346.982	23279600
		346.952	25773800
		346.921	26173000
		346.891	25725800
		346.861	26018100
		346.83	28731800
		346.8	35312000
		346.77	46591700
		346.739	62462200
		346.709	81698400
		346.679	102026000
		346.648	120458000
		346.618	133859000
		346.588	139603000
		346.557	136162000
		346.527	123470000
		346.497	102953000
		346.466	77216000
		346.436	49484300
		346.406	22939400
		346.376	139312
		346.345	-17343100
		346.315	-28998500
		346.285	-35202400
		346.254	-36880300
		346.224	-35147700
		346.194	-31041200
		346.163	-25402000
		346.133	-18904300
		346.103	-12162800
		346.072	-5832380
		346.042	-626448
		346.012	2771730
		345.981	3875840
		345.951	2571340
		345.921	-781904
		345.89	-5374930
		345.86	-10109900
		345.83	-13849500
		345.799	-15676700
		345.769	-15079600
		345.739	-12009700
		345.708	-6806960
		345.678	-36688
		345.648	7687970
		345.617	15827500
		345.587	23942100
		345.557	31631800
		345.526	38440800
		345.496	43799500
		345.466	47059000
		345.435	47635400
		345.405	45226200
		345.375	40020100
		345.344	32806600
		345.314	24918300
		345.284	17992400
		345.253	13604300
		345.223	12876500
		345.193	16186500
		345.162	23070200
		345.132	32358000
		345.102	42504300
		345.071	52009200
		345.041	59798400
		345.011	65445600
		344.98	69174800
		344.95	71655200
		344.92	73670600
		344.889	75783100
		344.859	78106900
		344.829	80266100
		344.798	81539900
		344.768	81137500
		344.738	78499600
		344.707	73522100
		344.677	66628900
		344.647	58677100
		344.616	50735000
		344.586	43813500
		344.556	38637900
		344.526	35528300
		344.495	34408400
		344.465	34920900
		344.435	36593500
		344.404	38991200
		344.374	41809200
		344.344	44888800
		344.313	48174400
		344.283	51646200
		344.253	55269900
		344.222	58981000
		344.192	62706000
		344.162	66393400
		344.131	70028400
		344.101	73608200
		344.071	77082500
		344.04	80283800
		344.01	82887800
		343.98	84442200
		343.949	84474600
		343.919	82662600
		343.889	79011900
		343.858	73974300
		343.828	68443700
		343.798	63601100
		343.767	60626800
		343.737	60347900
		343.707	62920200
		343.676	67648900
		343.646	73022500
		343.616	76982100
		343.585	77378900
		343.555	72519900
		343.525	61663200
		343.494	45330800
		343.464	25341800
		343.434	4534960
		343.403	-13773900
		343.373	-26488700
		343.343	-31426400
		343.312	-27845600
		343.282	-16677500
		343.252	-391600
		343.221	17489100
		343.191	33126100
		343.161	43197500
		343.13	45631800
		343.1	40070800
		343.07	27943700
		343.039	12126000
		343.009	-3744500
		342.979	-16130600
		342.948	-22427900
		342.918	-21555600
		342.888	-14155400
		342.857	-2349520
		342.827	10873700
		342.797	22474100
		342.766	30145400
		342.736	32850800
		342.706	30962100
		342.676	25972200
		342.645	19881400
		342.615	14457600
		342.585	10610200
		342.554	8082210
		342.524	5561410
		342.494	1178370
		342.463	-6771070
		342.433	-19117600
		342.403	-35364300
		342.372	-53649000
		342.342	-71152500
		342.312	-84837800
		342.281	-92294100
		342.251	-92422900
		342.221	-85748200
		342.19	-74252400
		342.16	-60787200
		342.13	-48246700
		342.099	-38760700
		342.069	-33158200
		342.039	-30860400
		342.008	-30222300
		341.978	-29194200
		341.948	-26078700
		341.917	-20130700
		341.887	-11805700
		341.857	-2586880
		341.826	5543680
		341.796	10800600
		341.766	12224000
		341.735	10029300
		341.705	5566770
		341.675	906672
		341.644	-1808720
		341.614	-1033490
		341.584	3708480
		341.553	11691600
		341.523	21230700
		341.493	30208400
		341.462	36711600
		341.432	39572300
		341.402	38644900
		341.371	34748300
		341.341	29305700
		341.311	23816900
		341.28	19342200
		341.25	16168900
		341.22	13764300
		341.189	11024300
		341.159	6728080
		341.129	46912
		341.098	-9063310
		341.068	-19715200
		341.038	-30242200
		341.007	-38609600
		340.977	-42966500
		340.947	-42177100
		340.916	-36175400
		340.886	-26040300
		340.856	-13763500
		340.825	-1772560
		340.795	7667870
		340.765	13016700
		340.735	13836600
		340.704	10898100
		340.674	5987260
		340.644	1471460
		340.613	-262528
		340.583	2642450
		340.553	11109000
		340.522	24952500
		340.492	42966400
		340.462	63226800
		340.431	83526400
		340.401	101825000
		340.371	116610000
		340.34	127097000
		340.31	133249000
		340.28	135630000
		340.249	135175000
		340.219	132933000
		340.189	129860000
		340.158	126693000
		340.128	123911000
		340.098	121763000
		340.067	120309000
		340.037	119457000
		340.007	118978000
		339.976	118494000
		339.946	117484000
		339.916	115332000
		339.885	111422000
		339.855	105290000
		339.825	96783800
		339.794	86180800
		339.764	74206100
		339.734	61926500
		339.703	50523300
		339.673	40997300
		339.643	33887900
		339.612	29094000
		339.582	25866500
		339.552	22990900
		339.521	19125200
		339.491	13202100
		339.461	4780370
		339.43	-5764900
		339.4	-17281800
		339.37	-28114100
		339.339	-36541900
		339.309	-41271500
		339.279	-41836000
		339.248	-38787900
		339.218	-33618700
		339.188	-28418200
		339.157	-25356600
		339.127	-26124600
		339.097	-31482800
		339.066	-41040100
		339.036	-53326400
		339.006	-66139900
		338.976	-77082200
		338.945	-84141200
		338.915	-86170100
		338.885	-83138500
		338.854	-76094400
		338.824	-66848700
		338.794	-57472000
		338.763	-49738900
		338.733	-44672000
		338.703	-42305100
		338.672	-41730200
		338.642	-41407700
		338.612	-39649500
		338.581	-35134100
		338.551	-27301600
		338.521	-16515700
		338.49	-3943840
		338.46	8802100
		338.43	20152800
		338.399	29037600
		338.369	35161800
		338.339	39010700
		338.308	41574500
		338.278	43885400
		338.248	46525300
		338.217	49283100
		338.187	51102400
		338.157	50364600
		338.126	45441600
		338.096	35348500
		338.066	20276900
		338.035	1805730
		338.005	-17318500
		337.975	-33811900
		337.944	-44729100
		337.914	-48328200
		337.884	-44649400
		337.853	-35602400
		337.823	-24501000
		337.793	-15153900
		337.762	-10766500
		337.732	-12980300
		337.702	-21346100
		337.671	-33405400
		337.641	-45368900
		337.611	-53201700
		337.58	-53793200
		337.55	-45865500
		337.52	-30351100
		337.489	-10132600
		337.459	10765600
		337.429	28286500
		337.398	39414100
		337.368	42904700
		337.338	39482000
		337.307	31475800
		337.277	22050100
		337.247	14279300
		337.216	10353000
		337.186	11122900
		337.156	16077200
		337.125	23687500
		337.095	31962500
		337.065	39007600
		337.035	43418200
		337.004	44424900
		336.974	41813100
		336.944	35716400
		336.913	26413800
		336.883	14229500
		336.853	-433760
		336.822	-16973500
		336.792	-34474700
		336.762	-51702800
		336.731	-67255600
		336.701	-79851000
		336.671	-88659200
		336.64	-93551600
		336.61	-95155500
		336.58	-94669100
		336.549	-93480200
		336.519	-92711900
		336.489	-92850700
		336.458	-93596300
		336.428	-93989300
		336.398	-92778900
		336.367	-88899600
		336.337	-81886900
		336.307	-72082800
		336.276	-60556300
		336.246	-48774600
		336.216	-38148400
		336.185	-29623000
		336.155	-23465300
		336.125	-19318400
		336.094	-16490800
		336.064	-14352400
		336.034	-12669100
		336.003	-11729200
		335.973	-12203500
		335.943	-14788000
		335.912	-19775700
		335.882	-26739900
		335.852	-34481200
		335.821	-41288700
		335.791	-45444100
		335.761	-45791000
		335.73	-42151400
		335.7	-35412800
		335.67	-27223700
		335.639	-19382700
		335.609	-13131900
		335.579	-8619870
		335.548	-4758540
		335.518	431456
		335.488	9066620
		335.457	22476800
		335.427	40434400
		335.397	60836400
		335.366	80001800
		335.336	93553200
		335.306	97644400
		335.275	90166900
		335.245	71549200
		335.215	44874100
		335.185	15243500
		335.154	-11448200
		335.124	-29981700
		335.094	-37093800
		335.063	-32201500
		335.033	-17371500
		335.003	3430590
		334.972	25555600
		334.942	44964700
		334.912	59208500
		334.881	67816900
		334.851	72025800
		334.821	73985400
		334.79	75752600
		334.76	78425200
		334.73	81706500
		334.699	84031200
		334.669	83185400
		334.639	77188100
		334.608	65120300
		334.578	47616800
		334.548	26855700
		334.517	6055170
		334.487	-11351300
		334.457	-22590700
		334.426	-26202200
		334.396	-22277200
		334.366	-12241700
		334.335	1709700
		334.305	17318200
		334.275	32861700
		334.244	47469000
		334.214	61079600
		334.184	74110200
		334.153	86993200
		334.123	99782800
		334.093	111989000
		334.062	122695000
		334.032	130911000
		334.002	135999000
		333.971	137995000
		333.941	137676000
		333.911	136322000
		333.88	135235000
		333.85	135183000
		333.82	135981000
		333.789	136380000
		333.759	134344000
		333.729	127658000
		333.698	114696000
		333.668	95089900
		333.638	70089200
		333.607	42441800
		333.577	15817100
		333.547	-6090770
		333.516	-20518300
		333.486	-26362800
		333.456	-24462100
		333.425	-17330400
		333.395	-8425500
		333.365	-1162110
		333.334	2032110
		333.304	337248
		333.274	-5342910
		333.244	-12792900
		333.213	-19285800
		333.183	-22513400
		333.153	-21351100
		333.122	-16219200
		333.092	-8931040
		333.062	-2083250
		333.031	1814450
		333.001	1192780
		332.971	-4009120
		332.94	-12238500
		332.91	-20718900
		332.88	-26215800
		332.849	-25949700
		332.819	-18386600
		332.789	-3685620
		332.758	16313300
		332.728	38537700
		332.698	59422000
		332.667	75724600
		332.637	85201700
		332.607	86981600
		332.576	81582200
		332.546	70615200
		332.516	56301300
		332.485	40948200
		332.455	26522900
		332.425	14396100
		332.394	5271150
		332.364	-744240
		332.334	-3991220
		332.303	-5098960
		332.273	-4847340
		332.243	-4059390
		332.212	-3510220
		332.182	-3837620
		332.152	-5453200
		332.121	-8472380
		332.091	-12693000
		332.061	-17646800
		332.03	-22725900
		332	-27352900
		331.97	-31141600
		331.939	-33985500
		331.909	-36035600
		331.879	-37570100
		331.848	-38804300
		331.818	-39725500
		331.788	-40035100
		331.757	-39247900
		331.727	-36933900
		331.697	-33021900
		331.666	-28038300
		331.636	-23158800
		331.606	-20000200
		331.575	-20171900
		331.545	-24707000
		331.515	-33558800
		331.485	-45363700
		331.454	-57601700
		331.424	-67170500
		331.394	-71243900
		331.363	-68170700
		331.333	-58125800
		331.303	-43276900
		331.272	-27361600
		331.242	-14754900
		331.212	-9272800
		331.181	-13063800
		331.151	-25927600
		331.121	-45289700
		331.09	-66861200
		331.06	-85803600
		331.03	-98056900
		330.999	-101435000
		330.969	-96161100
		330.939	-84682400
		330.908	-70845300
		330.878	-58684400
		330.848	-51215700
		330.817	-49598300
		330.787	-52908300
		330.757	-58562600
		330.726	-63224900
		330.696	-63880200
		330.666	-58727200
		330.635	-47619900
		330.605	-31954000
		330.575	-14086100
		330.544	3475300
		330.514	18808100
		330.484	30994000
		330.453	40100500
		330.423	46781100
		330.393	51692400
		330.362	54989700
		330.332	56123200
		330.302	54036500
		330.271	47703800
		330.241	36800100
		330.211	22230800
		330.18	6279900
		330.15	-7739620
		330.12	-16275500
		330.089	-16544400
		330.059	-7444460
		330.029	9935540
		329.998	32402900
		329.968	55358000
		329.938	73923900
		329.907	84194400
		329.877	84241500
		329.847	74596000
		329.816	58065400
		329.786	38950900
		329.756	21893500
		329.725	10678800
		329.695	7324850
		329.665	11683000
		329.635	21622400
		329.604	33705700
		329.574	44134900
		329.544	49697400
		329.513	48470100
		329.483	40135900
		329.453	25886400
		329.422	8001700
		329.392	-10741000
		329.362	-27656000
		329.331	-40606700
		329.301	-48265800
		329.271	-50180800
		329.24	-46697500
		329.21	-38807100
		329.18	-27970900
		329.149	-15945300
		329.119	-4602880
		329.089	4267230
		329.058	9189230
		329.028	9243760
		328.998	4280720
		328.967	-4959420
		328.937	-16872400
		328.907	-29193000
		328.876	-39359500
		328.846	-44976000
		328.816	-44278400
		328.785	-36499600
		328.755	-22048700
		328.725	-2462770
		328.694	19858700
		328.664	42077400
		328.634	61405500
		328.603	75561100
		328.573	83105800
		328.543	83610300
		328.512	77634900
		328.482	66548100
		328.452	52231900
		328.421	36735700
		328.391	21942600
		328.361	9299760
		328.33	-349552
		328.3	-6815890
		328.27	-10498200
		328.239	-12226300
		328.209	-13047600
		328.179	-14005300
		328.148	-15951900
		328.118	-19433500
		328.088	-24659200
		328.057	-31548100
		328.027	-39822800
		327.997	-49110800
		327.966	-59013100
		327.936	-69118800
		327.906	-78968800
		327.875	-87995600
		327.845	-95484300
		327.815	-100597000
		327.784	-102478000
		327.754	-100434000
		327.724	-94143300
		327.694	-83812100
		327.663	-70237200
		327.633	-54710300
		327.603	-38782100
		327.572	-23936900
		327.542	-11269900
		327.512	-1268030
		327.481	6232660
		327.451	11890600
		327.421	16550200
		327.39	20880400
		327.36	25084600
		327.33	28789000
		327.299	31158700
		327.269	31213600
		327.239	28242700
		327.208	22172900
		327.178	13752300
		327.148	4464560
		327.117	-3824480
		327.087	-9392160
		327.057	-11194300
		327.026	-9234820
		326.996	-4635040
		326.966	640224
		326.935	4335120
		326.905	4575440
		326.875	459952
		326.844	-7613760
		326.814	-17994600
		326.784	-28187100
		326.753	-35507800
		326.723	-37795300
		326.693	-33968000
		326.662	-24275100
		326.632	-10178500
		326.602	6078180
		326.571	22071900
		326.541	35788000
		326.511	46025800
		326.48	52526300
		326.45	55815300
		326.42	56849400
		326.389	56599000
		326.359	55710800
		326.329	54347500
		326.298	52233400
		326.268	48864000
		326.238	43787400
		326.207	36855200
		326.177	28364400
		326.147	19054900
		326.116	9983300
		326.086	2322670
		326.056	-2848220
		326.025	-4718540
		325.995	-2858670
		325.965	2723040
		325.934	11566600
		325.904	22779000
		325.874	35091700
		325.844	46973100
		325.813	56816200
		325.783	63197700
		325.753	65174400
		325.722	62544900
		325.692	55989900
		325.662	47014100
		325.631	37664800
		325.601	30067300
		325.571	25889000
		325.54	25885600
		325.51	29678600
		325.48	35851700
		325.449	42363100
		325.419	47161500
		325.389	48820100
		325.358	46985200
		325.328	42482900
		325.298	37038700
		325.267	32689600
		325.237	31077000
		325.207	32857600
		325.176	37436200
		325.146	43120000
		325.116	47655900
		325.085	48975200
		325.055	45899800
		325.025	38569200
		324.994	28437600
		324.964	17836800
		324.934	9246510
		324.903	4512100
		324.873	4269650
		324.843	7766220
		324.812	13127800
		324.782	17977700
		324.752	20192600
		324.721	18542700
		324.691	13012300
		324.661	4712930
		324.63	-4556290
		324.6	-12929200
		324.57	-19051100
		324.539	-22423600
		324.509	-23420800
		324.479	-23008100
		324.448	-22301900
		324.418	-22152700
		324.388	-22913200
		324.357	-24459300
		324.327	-26428400
		324.297	-28543800
		324.266	-30865100
		324.236	-33838700
		324.206	-38115400
		324.175	-44205700
		324.145	-52125900
		324.115	-61202100
		324.084	-70144800
		324.054	-77401200
		324.024	-81673500
		323.993	-82411400
		323.963	-80079200
		323.933	-76067600
		323.903	-72249500
		323.872	-70317000
		323.842	-71129400
		323.812	-74316400
		323.781	-78302600
		323.751	-80771400
		323.721	-79427800
		323.69	-72803800
		323.66	-60818900
		323.63	-44889400
		323.599	-27529100
		323.569	-11568900
		323.539	740064
		323.508	8424990
		323.478	12041000
		323.448	13377600
		323.417	14720200
		323.387	17929000
		323.357	23668000
		323.326	31072500
		323.296	37990800
		323.266	41733500
		323.235	40080000
		323.205	32189600
		323.175	19088400
		323.144	3539540
		323.114	-10689200
		323.084	-19939000
		323.053	-21801200
		323.023	-15914800
		322.993	-4156780
		322.962	9843470
		322.932	21720100
		322.902	27603700
		322.871	25198300
		322.841	14384100
		322.811	-2811890
		322.78	-22841200
		322.75	-41638800
		322.72	-55695600
		322.689	-62890500
		322.659	-62875600
		322.629	-56958400
		322.598	-47580800
		322.568	-37597400
		322.538	-29583700
		322.507	-25353000
		322.477	-25765800
		322.447	-30807800
		322.416	-39834000
		322.386	-51852100
		322.356	-65744300
		322.325	-80383600
		322.295	-94666400
		322.265	-107519000
		322.234	-117935000
		322.204	-125083000
		322.174	-128449000
		322.144	-127976000
		322.113	-124118000
		322.083	-117768000
		322.053	-110061000
		322.022	-102096000
		321.992	-94670000
		321.962	-88107200
		321.931	-82241500
		321.901	-76552800
		321.871	-70406100
		321.84	-63305400
		321.81	-55072900
		321.78	-45898100
		321.749	-36250500
		321.719	-26704700
		321.689	-17752500
		321.658	-9680980
		321.628	-2556530
		321.598	3686980
		321.567	9108430
		321.537	13639400
		321.507	17048300
		321.476	19015900
		321.446	19299400
		321.416	17921000
		321.385	15298500
		321.355	12249900
		321.325	9848560
		321.294	9157920
		321.264	10922700
		321.234	15314900
		321.203	21820800
		321.173	29311900
		321.143	36291100
		321.112	41247900
		321.082	43029300
		321.052	41128600
		321.021	35820900
		320.991	28116800
		320.961	19551200
		320.93	11860600
		320.9	6620670
		320.87	4916540
		320.839	7104690
		320.809	12706900
		320.779	20455400
		320.748	28487500
		320.718	34668700
		320.688	36998800
		320.657	34035100
		320.627	25249600
		320.597	11233000
		320.566	-6322190
		320.536	-24884900
		320.506	-41563000
		320.475	-53698700
		320.445	-59440900
		320.415	-58144900
		320.384	-50483900
		320.354	-38230100
		320.324	-23760000
		320.293	-9421070
		320.263	3055730
		320.233	12921800
		320.203	20447200
		320.172	26623100
		320.142	32634500
		320.112	39283200
		320.081	46559600
		320.051	53508400
		320.021	58439400
		319.99	59412900
		319.96	54839200
		319.93	43993700
		319.899	27280000
		319.869	6162220
		319.839	-17198900
		319.808	-40476500
		319.778	-61692800
		319.748	-79561400
		319.717	-93568800
		319.687	-103813000
		319.657	-110703000
		319.626	-114671000
		319.596	-116021000
		319.566	-114978000
		319.535	-111878000
		319.505	-107412000
		319.475	-102736000
		319.444	-99372100
		319.414	-98857500
		319.384	-102235000
		319.353	-109564000
		319.323	-119649000
		319.293	-130128000
		319.262	-137960000
		319.232	-140210000
		319.202	-134890000
		319.171	-121620000
		319.141	-101854000
		319.111	-78598200
		319.08	-55665300
		319.05	-36683400
		319.02	-24158700
		318.989	-18871500
		318.959	-19788300
		318.929	-24504100
		318.898	-30066600
		318.868	-33910800
		318.838	-34610600
		318.807	-32219100
		318.777	-28109800
		318.747	-24398700
		318.716	-23152400
		318.686	-25651300
		318.656	-31942100
		318.625	-40807900
		318.595	-50143400
		318.565	-57593700
		318.534	-61240800
		318.504	-60125200
		318.474	-54458200
		318.443	-45490900
		318.413	-35113700
		318.383	-25334500
		318.353	-17795900
		318.322	-13460100
		318.292	-12510600
		318.262	-14450400
		318.231	-18318800
		318.201	-22938300
		318.171	-27122800
		318.14	-29821600
		318.11	-30212400
		318.08	-27776900
		318.049	-22384300
		318.019	-14376100
		317.989	-4617280
		317.958	5542880
		317.928	14443200
		317.898	20419300
		317.867	22196800
		317.837	19268400
		317.807	12133600
		317.776	2301040
		317.746	-7984380
		317.716	-16248300
		317.685	-20404400
		317.655	-19317400
		317.625	-13149200
		317.594	-3378820
		317.564	7519230
		317.534	16660400
		317.503	21442700
		317.473	20165100
		317.443	12409700
		317.412	-898976
		317.382	-17756800
		317.352	-35576300
		317.321	-51773500
		317.291	-64290300
		317.261	-71934300
		317.23	-74475100
		317.2	-72513300
		317.17	-67191700
		317.139	-59851400
		317.109	-51729600
		317.079	-43769300
		317.048	-36563000
		317.018	-30410800
		316.988	-25443400
		316.957	-21746700
		316.927	-19439300
		316.897	-18673500
		316.866	-19563900
		316.836	-22072900
		316.806	-25901500
		316.775	-30432400
		316.745	-34766400
		316.715	-37862300
		316.684	-38763200
		316.654	-36862000
		316.624	-32133100
		316.593	-25259200
		316.563	-17592100
		316.533	-10925500
		316.502	-7108850
		316.472	-7577580
		316.442	-12916800
		316.412	-22580400
		316.381	-34864500
		316.351	-47174300
		316.321	-56547700
		316.29	-60323300
		316.26	-56790200
		316.23	-45649300
		316.199	-28158100
		316.169	-6908860
		316.139	14711500
		316.108	33242300
		316.078	45868200
		316.048	50954100
		316.017	48269900
		315.987	38870200
		315.957	24691500
		315.926	8000080
		315.896	-9141680
		315.866	-25251500
		315.835	-39565900
		315.805	-51944900
		315.775	-62618200
		315.744	-71883900
		315.714	-79871400
		315.684	-86436900
		315.653	-91202800
		315.623	-93700400
		315.593	-93543500
		315.562	-90564700
		315.532	-84874100
		315.502	-76840900
		315.471	-67030600
		315.441	-56140000
		315.411	-44961300
		315.38	-34373400
		315.35	-25329600
		315.32	-18798300
		315.289	-15625900
		315.259	-16327500
		315.229	-20856800
		315.198	-28440600
		315.168	-37565900
		315.138	-46172800
		315.107	-52042800
		315.077	-53297700
		315.047	-48872200
		315.016	-38810400
		314.986	-24281600
		314.956	-7290160
		314.925	9842770
		314.895	25068400
		314.865	37085400
		314.834	45546300
		314.804	50932700
		314.774	54150200
		314.743	55994900
		314.713	56693200
		314.683	55695400
		314.652	51814100
		314.622	43675700
		314.592	30335100
		314.562	11835700
		314.531	-10494800
		314.501	-34142200
		314.471	-55892400
		314.44	-72573700
		314.41	-81828200
		314.38	-82676400
		314.349	-75700000
		314.319	-62799500
		314.289	-46616200
		314.258	-29814800
		314.228	-14459700
		314.198	-1668820
		314.167	8373820
		314.137	16098300
		314.107	22076300
		314.076	26593700
		314.046	29436800
		314.016	29965100
		313.985	27430000
		313.955	21401000
		313.925	12117200
		313.894	613856
		313.864	-11444100
		313.834	-22176200
		313.803	-30011200
		313.773	-34143400
		313.743	-34764300
		313.712	-32996700
		313.682	-30556600
		313.652	-29264900
		313.621	-30566800
		313.591	-35206800
		313.561	-43132500
		313.53	-53619300
		313.5	-65526600
		313.47	-77568300
		313.439	-88498800
		313.409	-97174200
		313.379	-102523000
		313.348	-103507000
		313.318	-99170900
		313.288	-88817900
		313.257	-72293000
		313.227	-50275600
		313.197	-24442900
		313.166	2612940
		313.136	27758000
		313.106	47919800
		313.075	60764200
		313.045	65238100
		313.015	61796300
		312.984	52216700
		312.954	39049200
		312.924	24860800
		312.893	11524100
		312.863	-220032
		312.833	-10778400
		312.803	-21303000
		312.772	-33019400
		312.742	-46533300
		312.712	-61374700
		312.681	-75958700
		312.651	-87991400
		312.621	-95193000
		312.59	-96086300
		312.56	-90573700
		312.53	-80090600
		312.499	-67267500
		312.469	-55203200
		312.439	-46586000
		312.408	-42951600
		312.378	-44317500
		312.348	-49303800
		312.317	-55681800
		312.287	-61150900
		312.257	-64072700
		312.226	-63921400
		312.196	-61319400
		312.166	-57679900
		312.135	-54615800
		312.105	-53346000
		312.075	-54315100
		312.044	-57144700
		312.014	-60900500
		311.984	-64537700
		311.953	-67322300
		311.923	-69051100
		311.893	-69981900
		311.862	-70518100
		311.832	-70798800
		311.802	-70396100
		311.771	-68281600
		311.741	-63121400
		311.711	-53815800
		311.68	-40090300
		311.65	-22898000
		311.62	-4441650
		311.589	12247700
		311.559	24082400
		311.529	28807500
		311.498	25716500
		311.468	15943600
		311.438	2212130
		311.407	-11901300
		311.377	-22966400
		311.347	-28650200
		311.316	-28322100
		311.286	-23128600
		311.256	-15525200
		311.225	-8431220
		311.195	-4285520
		311.165	-4302380
		311.134	-8147970
		311.104	-14109300
		311.074	-19666600
		311.043	-22260500
		311.013	-20003100
		310.983	-12129500
		310.952	905168
		310.922	17650200
		310.892	36076700
		310.862	54019700
		310.831	69513500
		310.801	80962800
		310.771	87181000
		310.74	87382800
		310.71	81219900
		310.68	68897300
		310.649	51335600
		310.619	30277800
		310.589	8223620
		310.558	-11882500
		310.528	-27192400
		310.498	-35601000
		310.467	-36302000
		310.437	-30051500
		310.407	-19008700
		310.376	-6159090
		310.346	5530300
		310.316	13965000
		310.285	18506400
		310.255	20080300
		310.225	20759600
		310.194	22952800
		310.164	28466900
		310.134	37770500
		310.103	49718200
		310.073	61841700
		310.043	71119100
		310.012	74963000
		309.982	72090000
		309.952	62972600
		309.921	49719700
		309.891	35432500
		309.861	23261700
		309.83	15496300
		309.8	12992500
		309.77	15122600
		309.739	20233700
		309.709	26417500
		309.679	32287300
		309.648	37464000
		309.618	42591700
		309.588	48889800
		309.557	57431500
		309.527	68447100
		309.497	80947000
		309.466	92837200
		309.436	101515000
		309.406	104737000
		309.375	101448000
		309.345	92246400
		309.315	79295900
		309.284	65688700
		309.254	54464600
		309.224	47627200
		309.193	45505300
		309.163	46692000
		309.133	48591200
		309.102	48380400
		309.072	44050400
		309.042	35148600
		309.012	22956900
		308.981	10036400
		308.951	-703520
		308.921	-7080050
		308.89	-8469950
		308.86	-6096930
		308.83	-2658820
		308.799	-1412220
		308.769	-5021620
		308.739	-14563200
		308.708	-29022300
		308.678	-45455800
		308.648	-59767900
		308.617	-67846000
		308.587	-66697000
		308.557	-55233500
		308.526	-34492100
		308.496	-7259330
		308.466	22730800
		308.435	51743000
		308.405	76830600
		308.375	96260400
		308.344	109509000
		308.314	116926000
		308.284	119264000
		308.253	117274000
		308.223	111534000
		308.193	102510000
		308.162	90786200
		308.132	77290600
		308.102	63367600
		308.071	50624700
		308.041	40576800
		308.011	34219300
		307.98	31702300
		307.95	32249200
[truncated: 14,385 more rows]

## Sheet: Figure 1g
				X	Y
				128.876	55790600
				128.845	55513300
				128.815	55231700
				128.784	54945900
				128.754	54655600
				128.723	54360600
				128.693	54060800
				128.662	53755700
				128.632	53444900
				128.601	53128000
				128.571	52804400
				128.54	52473400
				128.51	52134500
				128.48	51786700
				128.449	51429300
				128.419	51061400
				128.388	50682000
				128.358	50290200
				128.327	49885000
				128.297	49465500
				128.266	49030700
				128.236	48579700
				128.205	48111700
				128.175	47626100
				128.144	47122200
				128.114	46599700
				128.083	46058500
				128.053	45498500
				128.023	44920100
				127.992	44323700
				127.962	43710400
				127.931	43081200
				127.901	42437700
				127.87	41781700
				127.84	41115200
				127.809	40440800
				127.779	39761100
				127.748	39079200
				127.718	38398300
				127.687	37721900
				127.657	37053700
				127.627	36397400
				127.596	35757100
				127.566	35136600
				127.535	34540000
				127.505	33971300
				127.474	33434300
				127.444	32932800
				127.413	32470400
				127.383	32050400
				127.352	31676100
				127.322	31350300
				127.291	31075600
				127.261	30854100
				127.231	30687800
				127.2	30578300
				127.17	30526500
				127.139	30533400
				127.109	30599200
				127.078	30724000
				127.048	30907300
				127.017	31148500
				126.987	31446600
				126.956	31800100
				126.926	32207500
				126.895	32666800
				126.865	33175900
				126.834	33732600
				126.804	34334200
				126.774	34978400
				126.743	35662400
				126.713	36383400
				126.682	37138800
				126.652	37925900
				126.621	38741800
				126.591	39584100
				126.56	40450100
				126.53	41337400
				126.499	42243700
				126.469	43166700
				126.438	44104300
				126.408	45054400
				126.378	46015000
				126.347	46984400
				126.317	47960700
				126.286	48942000
				126.256	49926600
				126.225	50912600
				126.195	51898200
				126.164	52881500
				126.134	53860400
				126.103	54832700
				126.073	55796200
				126.042	56748600
				126.012	57687300
				125.981	58609600
				125.951	59512800
				125.921	60394000
				125.89	61250300
				125.86	62078700
				125.829	62876300
				125.799	63640000
				125.768	64366800
				125.738	65054000
				125.707	65698700
				125.677	66298500
				125.646	66850700
				125.616	67353200
				125.585	67803800
				125.555	68200900
				125.525	68542800
				125.494	68828000
				125.464	69055400
				125.433	69224200
				125.403	69333500
				125.372	69383000
				125.342	69372200
				125.311	69301200
				125.281	69169800
				125.25	68978500
				125.22	68727500
				125.189	68417400
				125.159	68048900
				125.128	67622900
				125.098	67140200
				125.068	66602000
				125.037	66009600
				125.007	65364400
				124.976	64667900
				124.946	63921900
				124.915	63128100
				124.885	62288500
				124.854	61405500
				124.824	60481100
				124.793	59518000
				124.763	58518800
				124.732	57486300
				124.702	56423300
				124.672	55332900
				124.641	54218300
				124.611	53082900
				124.58	51930100
				124.55	50763200
				124.519	49586000
				124.489	48401900
				124.458	47214600
				124.428	46027700
				124.397	44844800
				124.367	43669500
				124.336	42505100
				124.306	41355000
				124.275	40222500
				124.245	39110700
				124.215	38022400
				124.184	36960400
				124.154	35927200
				124.123	34925200
				124.093	33956600
				124.062	33023200
				124.032	32126700
				124.001	31268700
				123.971	30450400
				123.94	29672800
				123.91	28936800
				123.879	28243100
				123.849	27592100
				123.819	26984000
				123.788	26419000
				123.758	25896800
				123.727	25417100
				123.697	24979500
				123.666	24583400
				123.636	24227800
				123.605	23911800
				123.575	23634200
				123.544	23393900
				123.514	23189300
				123.483	23018800
				123.453	22880900
				123.422	22773800
				123.392	22695700
				123.362	22644800
				123.331	22619300
				123.301	22617300
				123.27	22637200
				123.24	22677100
				123.209	22735700
				123.179	22811500
				123.148	22903400
				123.118	23010200
				123.087	23131300
				123.057	23266200
				123.026	23414400
				122.996	23576100
				122.966	23751200
				122.935	23940500
				122.905	24144300
				122.874	24363600
				122.844	24599300
				122.813	24852600
				122.783	25124700
				122.752	25416700
				122.722	25730100
				122.691	26066100
				122.661	26426000
				122.63	26810900
				122.6	27222000
				122.57	27660200
				122.539	28126400
				122.509	28621200
				122.478	29145400
				122.448	29699300
				122.417	30283200
				122.387	30897200
				122.356	31541300
				122.326	32215300
				122.295	32918800
				122.265	33651500
				122.234	34412600
				122.204	35201500
				122.173	36017300
				122.143	36858800
				122.113	37724900
				122.082	38614300
				122.052	39525300
				122.021	40456400
				121.991	41405500
				121.96	42370700
				121.93	43349700
				121.899	44340100
				121.869	45339300
				121.838	46344400
				121.808	47352500
				121.777	48360500
				121.747	49365200
				121.717	50363100
				121.686	51350800
				121.656	52324700
				121.625	53281200
				121.595	54216700
				121.564	55127700
				121.534	56010600
				121.503	56861900
				121.473	57678500
				121.442	58457200
				121.412	59195100
				121.381	59889600
				121.351	60538500
				121.32	61139600
				121.29	61691500
				121.26	62192900
				121.229	62642900
				121.199	63041200
				121.168	63387800
				121.138	63683200
				121.107	63928100
				121.077	64123900
				121.046	64272200
				121.016	64374900
				120.985	64434300
				120.955	64452600
				120.924	64432700
				120.894	64377000
				120.864	64288400
				120.833	64169500
				120.803	64022900
				120.772	63850900
				120.742	63655800
				120.711	63439300
				120.681	63203000
				120.65	62948100
				120.62	62675400
				120.589	62385300
				120.559	62077700
				120.528	61752400
				120.498	61408600
				120.467	61045200
				120.437	60660900
				120.407	60254200
				120.376	59823400
				120.346	59366600
				120.315	58882200
				120.285	58368300
				120.254	57823400
				120.224	57245800
				120.193	56634500
				120.163	55988400
				120.132	55307100
				120.102	54590100
				120.071	53837800
				120.041	53050700
				120.011	52229800
				119.98	51376500
				119.95	50492700
				119.919	49580600
				119.889	48642900
				119.858	47682400
				119.828	46702400
				119.797	45706400
				119.767	44698200
				119.736	43681500
				119.706	42660300
				119.675	41638800
				119.645	40620900
				119.614	39610700
				119.584	38612000
				119.554	37628800
				119.523	36664600
				119.493	35723100
				119.462	34807300
				119.432	33920200
				119.401	33064700
				119.371	32243100
				119.34	31457500
				119.31	30709600
				119.279	30001000
				119.249	29332700
				119.218	28705600
				119.188	28120300
				119.158	27576900
				119.127	27075500
				119.097	26615800
				119.066	26197300
				119.036	25819500
				119.005	25481700
				118.975	25183000
				118.944	24922500
				118.914	24699600
				118.883	24513300
				118.853	24363000
				118.822	24248100
				118.792	24168200
				118.761	24123100
				118.731	24112800
				118.701	24137300
				118.67	24197200
				118.64	24292800
				118.609	24425100
				118.579	24595000
				118.548	24803400
				118.518	25051700
				118.487	25341000
				118.457	25672500
				118.426	26047500
				118.396	26467000
				118.365	26932100
				118.335	27443500
				118.305	28001700
				118.274	28607200
				118.244	29259800
				118.213	29959200
				118.183	30704600
				118.152	31495000
				118.122	32328700
				118.091	33203800
				118.061	34118000
				118.03	35068600
				118	36052500
				117.969	37066000
				117.939	38105400
				117.909	39166400
				117.878	40244500
				117.848	41334900
				117.817	42432600
				117.787	43532100
				117.756	44628000
				117.726	45714500
				117.695	46785500
				117.665	47835100
				117.634	48857000
				117.604	49844900
				117.573	50792400
				117.543	51693000
				117.512	52540300
				117.482	53327900
				117.452	54049500
				117.421	54698800
				117.391	55269700
				117.36	55756500
				117.33	56153500
				117.299	56455600
				117.269	56657700
				117.238	56755300
				117.208	56744300
				117.177	56621100
				117.147	56382500
				117.116	56025900
				117.086	55549000
				117.056	54950300
				117.025	54228500
				116.995	53383200
				116.964	52413900
				116.934	51321200
				116.903	50105500
				116.873	48768100
				116.842	47310400
				116.812	45734200
				116.781	44041600
				116.751	42234900
				116.72	40316800
				116.69	38290100
				116.659	36157800
				116.629	33923200
				116.599	31589700
				116.568	29160800
				116.538	26640400
				116.507	24032300
				116.477	21340400
				116.446	18569200
				116.416	17972500
				116.385	17285600
				116.355	16592900
				116.324	15899900
				116.294	15212000
				116.263	14534800
				116.233	13874100
				116.203	13235300
				116.172	12624000
				116.142	12045600
				116.111	11505400
				116.081	11008500
				116.05	10559600
				116.02	10163400
				115.989	9824080
				115.959	9545350
				115.928	9330630
				115.898	9182830
				115.867	9104380
				115.837	9097180
				115.806	9162620
				115.776	9301540
				115.746	9514260
				115.715	9800520
				115.685	10159600
				115.654	10590200
				115.624	11090700
				115.593	11658800
				115.563	12292000
				115.532	12987300
				115.502	13741400
				115.471	14550700
				115.441	15411400
				115.41	16319500
				115.38	17270900
				115.35	18261400
				115.319	19286700
				115.289	20342700
				115.258	21425000
				115.228	22529700
				115.197	23652900
				115.167	24790900
				115.136	25940000
				115.106	27097100
				115.075	28259100
				115.045	29423300
				115.014	30587300
				114.984	31748900
				114.954	32906200
				114.923	34057600
				114.893	35201900
				114.862	36338000
				114.832	37465100
				114.801	38582600
				114.771	39690300
				114.74	40787900
				114.71	41875600
				114.679	42953400
				114.649	44021900
				114.618	45081500
				114.588	46132700
				114.557	47176400
				114.527	48213200
				114.497	49244000
				114.466	50269800
				114.436	51291500
				114.405	52309900
				114.375	53326100
				114.344	54340900
				114.314	55355100
				114.283	56369500
				114.253	57384600
				114.222	58401100
				114.192	59419100
				114.161	60438900
				114.131	61460300
				114.1	62483100
				114.07	63506700
				114.04	64530500
				114.009	65553400
				113.979	66574300
				113.948	67591700
				113.918	68604000
				113.887	69609400
				113.857	70605900
				113.826	71591500
				113.796	72564000
				113.765	73521300
				113.735	74461000
				113.704	75381000
				113.674	76279300
				113.644	77153800
				113.613	78002600
				113.583	78824200
				113.552	79617100
				113.522	80380100
				113.491	81112400
				113.461	81813200
				113.43	82482300
				113.4	83119700
				113.369	83725800
				113.339	84301100
				113.308	84846600
				113.278	85363500
				113.248	85853200
				113.217	86317300
				113.187	86757700
				113.156	87176400
				113.126	87575400
				113.095	87957000
				113.065	88323100
				113.034	88676000
				113.004	89017600
				112.973	89349900
				112.943	89674600
				112.912	89993300
				112.882	90307400
				112.851	90618100
				112.821	90926100
				112.791	91232300
				112.76	91537000
				112.73	91840400
				112.699	92142400
				112.669	92442800
				112.638	92741100
				112.608	93036600
				112.577	93328400
				112.547	93615700
				112.516	93897200
				112.486	94171800
				112.455	94438100
				112.425	94694600
				112.395	94939900
				112.364	95172300
				112.334	95390300
				112.303	95592000
				112.273	95775600
				112.242	95939300
				112.212	96081100
				112.181	96198900
				112.151	96290500
				112.12	96353800
				112.09	96386400
				112.059	96385900
				112.029	96349800
				111.998	96275600
				111.968	96160600
				111.938	96002100
				111.907	95797400
				111.877	95543800
				111.846	95238400
				111.816	94878500
				111.785	94461400
				111.755	93984300
				111.724	93444600
				111.694	92839900
				111.663	92167600
				111.633	91425500
				111.602	90611500
				111.572	89723700
				111.542	88760400
				111.511	87720300
				111.481	86602100
				111.45	85405200
				111.42	84129000
				111.389	82773500
				111.359	81339000
				111.328	79826200
				111.298	78236500
				111.267	76571400
				111.237	74833100
				111.206	73024200
				111.176	71147900
				111.145	69207800
				111.115	67207800
				111.085	65152600
				111.054	63047100
				111.024	60896500
				110.993	58706400
				110.963	56482800
				110.932	54231900
				110.902	51960000
				110.871	49673600
				110.841	47379100
				110.81	45083200
				110.78	42792300
				110.749	40512700
				110.719	38250600
				110.689	36012000
				110.658	33802600
				110.628	31627600
				110.597	29492100
				110.567	27400600
				110.536	25357500
				110.506	23366300
				110.475	21430600
				110.445	19553000
				110.414	17736200
				110.384	15982000
				110.353	14292000
				110.323	12667300
				110.293	11108800
				110.262	9616740
				110.232	8191130
				110.201	6831690
				110.171	5537790
				110.14	4308540
				110.11	3142840
				110.079	2039320
				110.049	996488
				110.018	12624
				109.988	-914032
				109.957	-1785380
				109.927	-2603340
				109.896	-3369940
				109.866	-4087160
				109.836	-4757020
				109.805	-5381490
				109.775	-5962520
				109.744	-6501940
				109.714	-7001600
				109.683	-7463250
				109.653	-7888510
				109.622	-8279000
				109.592	-8636210
				109.561	-8961530
				109.531	-9256310
				109.5	-9521820
				109.47	-9759260
				109.44	-9969780
				109.409	-10154500
				109.379	-10314400
				109.348	-10450600
				109.318	-10563900
				109.287	-10655400
				109.257	-10725800
				109.226	-10776200
				109.196	-10807200
				109.165	-10819600
				109.135	-10814100
				109.104	-10791400
				109.074	-10751900
				109.043	-10696200
				109.013	-10624700
				108.983	-10537600
				108.952	-10435000
				108.922	-10317100
				108.891	-10183800
				108.861	-10034800
				108.83	-9870070
				108.8	-9689070
				108.769	-9491380
				108.739	-9276510
				108.708	-9043840
				108.678	-8792810
				108.647	-8522810
				108.617	-8233280
				108.587	-7923740
				108.556	-7593730
				108.526	-7243010
				108.495	-6871450
				108.465	-6479080
				108.434	-6066180
				108.404	-5633290
				108.373	-5181120
				108.343	-4710720
				108.312	-4223380
				108.282	-3720710
				108.251	-3204550
				108.221	-2677020
				108.19	-2140470
				108.16	-1597510
				108.13	-1050900
				108.099	-503584
				108.069	41424
				108.038	580992
				108.008	1111990
				107.977	1631380
				107.947	2136060
				107.916	2623220
				107.886	3090170
				107.855	3534440
				107.825	3953870
				107.794	4346640
				107.764	4711260
				107.734	5046630
				107.703	5352080
				107.673	5627350
				107.642	5872650
				107.612	6088610
				107.581	6276230
				107.551	6437010
				107.52	6572780
				107.49	6685770
				107.459	6778480
				107.429	6853760
				107.398	6914660
				107.368	6964460
				107.337	7006610
				107.307	7044600
				107.277	7082130
				107.246	7122810
				107.216	7170300
				107.185	7228240
				107.155	7300200
				107.124	7389660
				107.094	7499980
				107.063	7634450
				107.033	7796250
				107.002	7988360
				106.972	8213740
				106.941	8475140
				106.911	8775270
				106.881	9116660
				106.85	9501820
				106.82	9933090
				106.789	10412800
				106.759	10943100
				106.728	11526200
				106.698	12164000
				106.667	12858500
				106.637	13611500
				106.606	14424700
				106.576	15299700
				106.545	16237900
				106.515	17240400
				106.484	18308300
				106.454	19442300
				106.424	20642800
				106.393	21910000
				106.363	23243800
				106.332	24643600
				106.302	26108600
				106.271	27637300
				106.241	29228100
				106.21	30878800
				106.18	32586700
				106.149	34348900
				106.119	36161800
				106.088	38021400
				106.058	39923500
				106.028	41863100
				105.997	43835100
				105.967	45833800
				105.936	47853500
				105.906	49887700
				105.875	51930100
				105.845	53973900
				105.814	56012100
				105.784	58037600
				105.753	60043400
				105.723	62022100
				105.692	63966700
				105.662	65870000
				105.632	67725200
				105.601	69525500
				105.571	71264400
				105.54	72935900
				105.51	74534000
				105.479	76053600
				105.449	77489600
				105.418	78837600
				105.388	80093800
				105.357	81254700
				105.327	82317500
				105.296	83280000
				105.266	84140400
				105.235	84897500
				105.205	85550600
				105.175	86099700
				105.144	86545000
				105.114	86887400
				105.083	87128000
				105.053	87268500
				105.022	87310900
				104.992	87257600
				104.961	87111300
				104.931	86874900
				104.9	86551800
				104.87	86145500
				104.839	85659600
				104.809	85098200
				104.779	84465300
				104.748	83765200
				104.718	83002200
				104.687	82180900
				104.657	81305900
				104.626	80381800
				104.596	79413300
				104.565	78404900
				104.535	77361400
				104.504	76287400
				104.474	75187400
				104.443	74065800
				104.413	72926900
				104.382	71775000
				104.352	70613900
				104.322	69447700
				104.291	68279800
				104.261	67113900
				104.23	65953200
				104.2	64800700
				104.169	63659200
				104.139	62531400
				104.108	61419700
				104.078	60326100
				104.047	59252700
				104.017	58201100
				103.986	57172900
				103.956	56169200
				103.926	55191000
				103.895	54239200
				103.865	53314400
				103.834	52416800
				103.804	51546700
				103.773	50703800
				103.743	49888000
				103.712	49098700
				103.682	48335200
				103.651	47596600
				103.621	46881700
				103.59	46189200
				103.56	45517800
				103.529	44865600
				103.499	44231000
				103.469	43612000
				103.438	43006400
				103.408	42412200
				103.377	41827000
				103.347	41248600
				103.316	40674400
				103.286	40102200
				103.255	39529400
				103.225	38953800
				103.194	38372900
				103.164	37784700
				103.133	37186800
				103.103	36577400
				103.073	35954600
				103.042	35316600
				103.012	34662200
				102.981	33989900
				102.951	33298800
				102.92	32588100
				102.89	31857200
				102.859	31106000
				102.829	30334300
				102.798	29542500
				102.768	28731000
				102.737	27900600
				102.707	27052200
				102.676	26187100
				102.646	25306700
				102.616	24412500
				102.585	23506300
				102.555	22590000
				102.524	21665700
				102.494	20735400
				102.463	19801300
				102.433	18865600
				102.402	17930500
				102.372	16998200
				102.341	16070700
				102.311	15150100
				102.28	14238200
				102.25	13336800
				102.22	12447400
				102.189	11571400
				102.159	10710000
				102.128	9863950
				102.098	9034030
				102.067	8220700
				102.037	7424130
				102.006	6644330
				101.976	5881100
				101.945	5134070
				101.915	4402660
				101.884	3686220
				101.854	2983980
				101.823	2295140
				101.793	1618820
				101.763	954208
				101.732	300464
				101.702	-343072
				101.671	-977112
				101.641	-1602150
				101.61	-2218590
				101.58	-2826630
				101.549	-3426390
				101.519	-4017770
				101.488	-4600520
				101.458	-5174260
				101.427	-5738460
				101.397	-6292420
				101.367	-6835380
				101.336	-7366390
				101.306	-7884500
				101.275	-8388670
				101.245	-8877830
				101.214	-9350900
				101.184	-9806740
				101.153	-10244400
				101.123	-10662800
				101.092	-11061100
				101.062	-11438600
				101.031	-11794400
				101.001	-12128300
				100.971	-12439800
				100.94	-12728700
				100.91	-12995200
				100.879	-13239600
				100.849	-13462200
				100.818	-13664000
				100.788	-13845700
				100.757	-14008700
				100.727	-14154300
				100.696	-14284200
				100.666	-14400100
				100.635	-14504100
				100.605	-14598300
				100.574	-14685000
				100.544	-14766700
				100.514	-14845700
				100.483	-14924500
				100.453	-15005800
				100.422	-15091800
				100.392	-15185100
				100.361	-15287900
				100.331	-15402400
				100.3	-15530400
				100.27	-15673800
				100.239	-15834000
				100.209	-16012100
				100.178	-16209000
				100.148	-16425200
				100.118	-16660900
				100.087	-16915600
				100.057	-17188800
				100.026	-17479400
				99.9956	-17785700
				99.9652	-18105900
				99.9347	-18437500
				99.9043	-18777800
				99.8738	-19123600
				99.8433	-19471600
				99.8129	-19817800
				99.7824	-20158300
				99.7519	-20488900
				99.7215	-20805100
				99.691	-21102400
				99.6606	-21376300
				99.6301	-21622400
				99.5996	-21836200
				99.5692	-22013500
				99.5387	-22150400
				99.5082	-22243100
				99.4778	-22288200
				99.4473	-22282800
				99.4168	-22224400
				99.3864	-22111000
				99.3559	-21940900
				99.3254	-21713100
				99.295	-21427300
				99.2645	-21083400
				99.234	-20682000
				99.2036	-20224300
				99.1731	-19711800
				99.1427	-19146500
				99.1122	-18531100
				99.0817	-17868300
				99.0513	-17161200
				99.0208	-16413500
				98.9903	-15628800
				98.9599	-14811000
				98.9294	-13964200
				98.8989	-13092600
				98.8685	-12200300
				98.838	-11291800
				98.8076	-10371200
				98.7771	-9442770
				98.7466	-8510820
				98.7162	-7579500
				98.6857	-6652860
				98.6552	-5734960
				98.6248	-4829730
				98.5943	-3940990
				98.5638	-3072480
				98.5334	-2227780
				98.5029	-1410400
				98.4724	-623624
				98.442	129368
				98.4115	845696
				98.3811	1522580
				98.3506	2157580
				98.3201	2748490
				98.2897	3293430
				98.2592	3790880
				98.2287	4239660
				98.1983	4639000
				98.1678	4988540
				98.1373	5288350
				98.1069	5538980
				98.0764	5741370
				98.046	5896980
				98.0155	6007650
				97.985	6075700
				97.9546	6103830
				97.9241	6095180
				97.8936	6053190
				97.8632	5981660
				97.8327	5884620
				97.8022	5766390
				97.7718	5631420
				97.7413	5484310
				97.7108	5329770
				97.6804	5172470
				97.6499	5017060
				97.6195	4868100
				97.589	4729960
				97.5585	4606860
				97.5281	4502730
				97.4976	4421230
				97.4671	4365660
				97.4367	4338980
				97.4062	4343810
				97.3757	4382330
				97.3453	4456340
				97.3148	4567300
				97.2844	4716280
				97.2539	4903980
				97.2234	5130790
				97.193	5396830
				97.1625	5701990
				97.132	6045900
				97.1016	6427970
				97.0711	6847550
				97.0406	7303820
				97.0102	7795910
				96.9797	8322810
				96.9493	8883500
				96.9188	9476950
				96.8883	10102000
				96.8579	10757600
				96.8274	11442400
				96.7969	12155200
				96.7665	12894700
				96.736	13659400
				96.7055	14448000
				96.6751	15258600
				96.6446	16089500
				96.6141	16938900
				96.5837	17804500
				96.5532	18684300
				96.5228	19575700
				96.4923	20476200
				96.4618	21383100
				96.4314	22293400
				96.4009	23204200
				96.3704	24112400
				96.34	25014700
				96.3095	25907800
				96.279	26788500
				96.2486	27653400
				96.2181	28499200
				96.1877	29322800
				96.1572	30120800
				96.1267	30890300
				96.0963	31628400
				96.0658	32332300
				96.0353	32999500
				96.0049	33627500
				95.9744	34214300
				95.9439	34757900
				95.9135	35256600
				95.883	35708800
				95.8525	36113300
				95.8221	36468900
				95.7916	36774800
				95.7612	37030300
				95.7307	37234700
				95.7002	37387500
				95.6698	37488600
				95.6393	37537600
				95.6088	37534300
				95.5784	37478700
				95.5479	37370600
				95.5174	37210000
				95.487	36996700
				95.4565	36730800
				95.4261	36412000
				95.3956	36040300
				95.3651	35615600
				95.3346	35137500
				95.3042	34605900
				95.2737	34020500
				95.2433	33381100
				95.2128	32687500
				95.1823	31939400
				95.1519	31136500
				95.1214	30278800
				95.0909	29366100
				95.0605	28398600
				95.03	27376200
				94.9995	26299300
				94.9691	25168400
				94.9386	23984200
				94.9082	22747700
				94.8777	21459900
				94.8472	20122400
				94.8168	18737000
				94.7863	17305800
				94.7558	15831200
				94.7254	14316000
				94.6949	12763400
				94.6645	11176700
				94.634	9559890
				94.6035	7917000
				94.573	6252450
				94.5426	4570940
				94.5121	2877390
				94.4817	1176930
				94.4512	-525168
				94.4207	-2223460
				94.3903	-3912500
				94.3598	-5586780
				94.3293	-7240740
				94.2989	-8868970
				94.2684	-10466100
				94.2379	-12027100
				94.2075	-13546800
				94.177	-15020600
				94.1466	-16444000
				94.1161	-17812800
				94.0856	-19123300
				94.0552	-20372100
				94.0247	-21556200
				93.9942	-22673100
				93.9638	-23720600
				93.9333	-24697100
				93.9029	-25601500
				93.8724	-26433200
				93.8419	-27192100
				93.8114	-27878500
				93.781	-28493400
				93.7505	-29038300
				93.7201	-29514900
				93.6896	-29925700
				93.6591	-30273500
				93.6287	-30561700
				93.5982	-30793800
				93.5677	-30973900
				93.5373	-31106300
				93.5068	-31195700
				93.4763	-31246900
				93.4459	-31264900
				93.4154	-31254900
				93.385	-31222000
				93.3545	-31171500
				93.324	-31108600
				93.2936	-31038200
				93.2631	-30965400
				93.2326	-30894900
				93.2022	-30831400
				93.1717	-30778900
				93.1412	-30741800
				93.1108	-30723500
				93.0803	-30727600
				93.0499	-30757200
				93.0194	-30815100
				92.9889	-30903900
				92.9585	-31025600
				92.928	-31182300
				92.8975	-31375600
				92.8671	-31606900
				92.8366	-31877300
				92.8061	-32187800
				92.7757	-32539200
				92.7452	-32932000
				92.7147	-33366800
				92.6843	-33843800
				92.6538	-34363300
				92.6234	-34925200
				92.5929	-35529700
				92.5624	-36176500
				92.532	-36865500
				92.5015	-37596600
				92.471	-38369300
				92.4406	-39183200
				92.4101	-40038000
				92.3796	-40933200
				92.3492	-41868000
				92.3187	-42842100
				92.2883	-43854500
				92.2578	-44904800
				92.2273	-45992000
				92.1969	-47115400
				92.1664	-48274100
				92.1359	-49467300
				92.1055	-50694000
				92.075	-51953300
				92.0445	-53244300
				92.0141	-54565900
				91.9836	-55917100
				91.9531	-57296800
				91.9227	-58703900
				91.8922	-60137300
				91.8618	-61595800
				91.8313	-63078000
				91.8008	-64582600
				91.7704	-66108300
				91.7399	-67653300
				91.7094	-69216200
				91.679	-70795100
				91.6485	-72388200
				91.618	-73993500
				91.5876	-75608900
				91.5571	-77232100
				91.5267	-78860700
				91.4962	-80492100
				91.4657	-82123900
				91.4353	-83753100
				91.4048	-85376900
				91.3743	-86992300
				91.3439	-88596200
				91.3134	-90185400
				91.2829	-91756800
				91.2525	-93307000
				91.222	-94832700
				91.1916	-96330600
				91.1611	-97797400
				91.1306	-99229800
				91.1001	-100625000
				91.0697	-101978000
				91.0392	-103288000
				91.0088	-104552000
				90.9783	-105765000
				90.9478	-106927000
				90.9174	-108033000
				90.8869	-109083000
				90.8564	-110073000
				90.826	-111003000
				90.7955	-111870000
				90.7651	-112673000
				90.7346	-113411000
				90.7041	-114084000
				90.6737	-114690000
				90.6432	-115230000
				90.6127	-115703000
				90.5823	-116110000
				90.5518	-116450000
				90.5213	-116725000
				90.4909	-116935000
				90.4604	-117082000
				90.43	-117165000
				90.3995	-117187000
				90.369	-117149000
				90.3385	-117052000
				90.3081	-116898000
				90.2776	-116688000
				90.2472	-116424000
				90.2167	-116107000
				90.1862	-115739000
				90.1558	-115322000
				90.1253	-114857000
				90.0948	-114345000
				90.0644	-113788000
				90.0339	-113186000
				90.0035	-112542000
				89.973	-111856000
				89.9425	-111128000
				89.9121	-110360000
				89.8816	-109552000
				89.8511	-108704000
				89.8207	-107817000
				89.7902	-106889000
				89.7597	-105922000
				89.7293	-104914000
				89.6988	-103866000
				89.6683	-102776000
				89.6379	-101643000
				89.6074	-100467000
				89.5769	-99246800
				89.5465	-97981300
				89.516	-96669600
				89.4856	-95310700
				89.4551	-93903700
				89.4246	-92448000
				89.3942	-90943000
				89.3637	-89388400
				89.3332	-87784100
				89.3028	-86130200
				89.2723	-84427300
				89.2418	-82676200
				89.2114	-80878200
				89.1809	-79034600
				89.1505	-77147700
				89.12	-75219600
				89.0895	-73253000
				89.0591	-71251200
				89.0286	-69217500
				88.9981	-67155700
				88.9677	-65069900
				88.9372	-62964400
				88.9067	-60843900
				88.8763	-58713000
				88.8458	-56576800
				88.8153	-54440300
				88.7849	-52308600
				88.7544	-50186800
				88.724	-48080100
				88.6935	-45993400
				88.663	-43931600
				88.6326	-41899600
				88.6021	-39902000
				88.5716	-37943200
				88.5412	-36027300
				88.5107	-34158300
				88.4802	-32339800
				88.4498	-30575300
				88.4193	-28867900
				88.3889	-27220200
				88.3584	-25635100
				88.3279	-24114600
				88.2975	-22660900
				88.267	-21275600
				88.2365	-19960300
				88.2061	-18716300
				88.1756	-17544600
				88.1451	-16446200
				88.1147	-15421800
				88.0842	-14471900
				88.0537	-13596900
				88.0233	-12797200
				87.9928	-12072900
				87.9624	-11424100
				87.9319	-10850700
				87.9014	-10352700
				87.871	-9929880
				87.8405	-9581980
				87.81	-9308650
				87.7796	-9109500
				87.7491	-8984100
				87.7186	-8931830
				87.6882	-8952130
				87.6577	-9044280
				87.6273	-9207530
				87.5968	-9440980
				87.5663	-9743720
				87.5359	-10114700
				87.5054	-10552700
				87.4749	-11056600
				87.4445	-11625000
				87.414	-12256400
				87.3835	-12949300
				87.3531	-13702100
				87.3226	-14512900
				87.2922	-15380000
				87.2617	-16301300
				87.2312	-17274800
				87.2008	-18298500
				87.1703	-19370100
				87.1398	-20487400
				87.1094	-21648200
				87.0789	-22850100
				87.0484	-24090800
				87.018	-25367900
				86.9875	-26679000
				86.957	-28021800
				86.9266	-29393900
				86.8961	-30792800
				86.8657	-32216300
				86.8352	-33661900
				86.8047	-35127300
				86.7743	-36610200
				86.7438	-38108100
				86.7133	-39618800
				86.6829	-41139800
				86.6524	-42668800
				86.6219	-44203400
				86.5915	-45741100
				86.561	-47279600
				86.5306	-48816400
				86.5001	-50349100
				86.4696	-51875200
				86.4392	-53392200
				86.4087	-54897800
				86.3782	-56389600
				86.3478	-57865200
				86.3173	-59322600
				86.2868	-60759600
				86.2564	-62174300
				86.2259	-63565100
				86.1954	-64930600
				86.165	-66269600
				86.1345	-67581200
				86.1041	-68865000
				86.0736	-70120900
				86.0431	-71349100
				86.0127	-72550400
				85.9822	-73725800
				85.9517	-74876700
				85.9213	-76005100
				85.8908	-77113100
				85.8603	-78203200
				85.8299	-79278300
				85.7994	-80341300
				85.769	-81395400
				85.7385	-82443700
				85.708	-83489600
				85.6776	-84536400
				85.6471	-85586900
				85.6166	-86644400
				85.5862	-87711300
				85.5557	-88790100
				85.5252	-89882900
				85.4948	-90991200
				85.4643	-92116500
				85.4338	-93259500
				85.4034	-94420500
				85.3729	-95599500
				85.3424	-96796000
				85.312	-98008900
				85.2815	-99236800
				85.2511	-100478000
				85.2206	-101730000
				85.1901	-102991000
				85.1597	-104258000
				85.1292	-105528000
				85.0987	-106798000
				85.0683	-108064000
				85.0378	-109324000
				85.0074	-110573000
				84.9769	-111810000
				84.9464	-113029000
				84.9159	-114229000
				84.8855	-115405000
				84.855	-116556000
				84.8246	-117679000
				84.7941	-118771000
				84.7636	-119830000
				84.7332	-120855000
				84.7027	-121843000
				84.6722	-122794000
				84.6418	-123706000
				84.6113	-124579000
				84.5808	-125413000
				84.5504	-126207000
				84.5199	-126962000
				84.4895	-127677000
				84.459	-128355000
				84.4285	-128996000
				84.3981	-129601000
				84.3676	-130171000
				84.3371	-130709000
				84.3067	-131215000
				84.2762	-131693000
				84.2458	-132143000
				84.2153	-132568000
				84.1848	-132969000
				84.1543	-133350000
				84.1239	-133711000
				84.0934	-134055000
				84.063	-134383000
				84.0325	-134698000
				84.002	-135001000
				83.9716	-135293000
				83.9411	-135577000
				83.9106	-135853000
				83.8802	-136122000
				83.8497	-136388000
				83.8192	-136649000
				83.7888	-136908000
				83.7583	-137166000
				83.7279	-137424000
				83.6974	-137683000
				83.6669	-137944000
				83.6365	-138209000
				83.606	-138478000
				83.5755	-138752000
				83.5451	-139034000
				83.5146	-139323000
				83.4841	-139620000
				83.4537	-139927000
				83.4232	-140243000
				83.3928	-140571000
				83.3623	-140908000
				83.3318	-141257000
				83.3014	-141617000
				83.2709	-141987000
				83.2404	-142366000
				83.21	-142754000
				83.1795	-143149000
				83.149	-143550000
				83.1186	-143956000
				83.0881	-144362000
				83.0576	-144769000
				83.0272	-145172000
				82.9967	-145570000
				82.9663	-145959000
				82.9358	-146336000
				82.9053	-146699000
				82.8749	-147044000
				82.8444	-147368000
				82.8139	-147669000
				82.7835	-147943000
				82.753	-148188000
				82.7225	-148401000
				82.6921	-148581000
				82.6616	-148724000
				82.6312	-148831000
				82.6007	-148898000
				82.5702	-148926000
				82.5398	-148913000
				82.5093	-148859000
				82.4788	-148764000
				82.4484	-148628000
				82.4179	-148451000
				82.3874	-148233000
				82.357	-147976000
				82.3265	-147681000
				82.296	-147348000
				82.2656	-146978000
				82.2351	-146572000
				82.2047	-146132000
				82.1742	-145659000
				82.1437	-145152000
				82.1133	-144614000
				82.0828	-144044000
				82.0523	-143443000
				82.0219	-142811000
				81.9914	-142148000
				81.9609	-141454000
				81.9305	-140728000
				81.9	-139969000
				81.8696	-139177000
				81.8391	-138349000
				81.8086	-137485000
				81.7782	-136582000
				81.7477	-135639000
				81.7172	-134654000
				81.6868	-133625000
				81.6563	-132549000
				81.6258	-131425000
				81.5954	-130249000
				81.5649	-129020000
				81.5345	-127735000
				81.504	-126393000
				81.4735	-124992000
				81.443	-123529000
				81.4126	-122005000
				81.3821	-120416000
				81.3517	-118763000
				81.3212	-117045000
				81.2907	-115262000
				81.2603	-113415000
				81.2298	-111503000
				81.1993	-109528000
				81.1689	-107492000
				81.1384	-105396000
				81.108	-103243000
				81.0775	-101037000
				81.047	-98778900
				81.0166	-96474100
				80.9861	-94126200
				80.9556	-91739500
				80.9252	-89318700
				80.8947	-86868800
				80.8642	-84395000
				80.8338	-81902700
				80.8033	-79397400
				80.7729	-76884700
				80.7424	-74370400
				80.7119	-71860200
				80.6814	-69359700
				80.651	-66874800
				80.6205	-64411000
				80.5901	-61973800
				80.5596	-59568500
				80.5291	-57200100
				80.4987	-54873800
				80.4682	-52594100
				80.4377	-50365600
				80.4073	-48192400
				80.3768	-46078500
				80.3464	-44027400
				80.3159	-42042400
				80.2854	-40126700
				80.255	-38282900
				80.2245	-36513200
				80.194	-34819900
				80.1636	-33204600
				80.1331	-31668700
				80.1026	-30213400
				80.0722	-28839600
				80.0417	-27547600
				80.0113	-26337900
				79.9808	-25210400
				79.9503	-24164800
				79.9198	-23200800
				79.8894	-22317400
				79.8589	-21513800
				79.8285	-20788900
				79.798	-20141200
				79.7675	-19569200
				79.7371	-19071200
				79.7066	-18645400
				79.6761	-18289500
				79.6457	-18001500
				79.6152	-17778900
				79.5847	-17619300
				79.5543	-17520100
				79.5238	-17478500
				79.4934	-17491800
				79.4629	-17557000
				79.4324	-17671200
				79.402	-17831400
				79.3715	-18034500
				79.341	-18277500
				79.3106	-18557400
				79.2801	-18871300
				79.2496	-19216100
				79.2192	-19589200
				79.1887	-19987900
				79.1582	-20409500
				79.1278	-20851800
				79.0973	-21312600
				79.0669	-21789900
				79.0364	-22281900
				79.0059	-22787200
				78.9755	-23304400
				78.945	-23832600
				78.9145	-24370900
				78.8841	-24918700
				78.8536	-25475700
				78.8231	-26041700
				78.7927	-26616700
				78.7622	-27200800
				78.7318	-27794200
				78.7013	-28397200
				78.6708	-29010200
				78.6404	-29633400
				78.6099	-30267100
				78.5794	-30911500
				78.549	-31566400
				78.5185	-32231900
				78.488	-32907500
				78.4576	-33592500
				78.4271	-34286000
				78.3966	-34987000
				78.3662	-35693800
				78.3357	-36404700
				78.3053	-37117700
				78.2748	-37830400
				78.2443	-38540100
				78.2139	-39244000
				78.1834	-39939100
				78.1529	-40621900
				78.1225	-41289100
				78.092	-41937300
				78.0615	-42562700
				78.0311	-43161700
				78.0006	-43730800
				77.9702	-44266400
				77.9397	-44764800
				77.9092	-45222800
				77.8788	-45637000
				77.8483	-46004400
				77.8178	-46321800
				77.7874	-46586600
				77.7569	-46796200
				77.7264	-46948000
				77.696	-47039800
				77.6655	-47069600
				77.6351	-47035500
				77.6046	-46935700
				77.5741	-46768800
				77.5437	-46533300
				77.5132	-46228000
				77.4827	-45851700
				77.4523	-45403600
				77.4218	-44882700
				77.3913	-44288500
				77.3609	-43620200
				77.3304	-42877600
				77.2999	-42060200
				77.2695	-41167900
				77.239	-40200700
				77.2086	-39158800
				77.1781	-38042200
				77.1476	-36851700
				77.1172	-35587600
				77.0867	-34250800
				77.0562	-32842300
				77.0258	-31363200
				76.9953	-29814700
				76.9648	-28198500
				76.9344	-26516200
				76.9039	-24769600
				76.8735	-22961000
				76.843	-21092500
				76.8125	-19166600
				76.7821	-17185900
				76.7516	-15153300
				76.7211	-13071600
				76.6907	-10944200
				76.6602	-8774090
				76.6297	-6564840
				76.5993	-4319940
				76.5688	-2043090
				76.5383	262032
				76.5079	2591570
				76.4774	4941590
				76.447	7308130
				76.4165	9687140
				76.386	12074500
				76.3556	14466100
				76.3251	16857600
				76.2946	19244800
				76.2642	21623200
				76.2337	23988500
				76.2032	26336000
				76.1728	28661100
				76.1423	30958900
				76.1119	33224400
				76.0814	35452700
				76.0509	37638300
				76.0205	39775900
				75.99	41860000
				75.9595	43884800
				75.9291	45844700
				75.8986	47733900
				75.8681	49546500
				75.8377	51276700
				75.8072	52919000
				75.7767	54467800
				75.7463	55917700
				75.7158	57263900
				75.6853	58501500
				75.6549	59626500
				75.6244	60634900
				75.594	61523600
				75.5635	62289700
				75.533	62931300
				75.5026	63446600
				75.4721	63834900
				75.4416	64095800
				75.4112	64229700
				75.3807	64237500
				75.3503	64120600
				75.3198	63881000
				75.2893	63521300
				75.2588	63044300
				75.2284	62453400
				75.1979	61752200
				75.1675	60944600
				75.137	60034800
				75.1065	59027100
				75.0761	57926000
				75.0456	56736100
				75.0151	55462000
				74.9847	54108500
				74.9542	52680000
				74.9237	51181400
				74.8933	49617300
				74.8628	47992100
				74.8324	46310400
				74.8019	44576700
				74.7714	42795400
				74.741	40970600
				74.7105	39106800
				74.68	37208000
				74.6496	35278400
				74.6191	33322000
				74.5887	31342700
				74.5582	29344400
				74.5277	27330900
				74.4972	25306000
				74.4668	23273200
				74.4363	21236200
				74.4059	19198400
				74.3754	17163300
				74.3449	15134000
				74.3145	13113800
				74.284	11105900
				74.2535	9113220
				74.2231	7138650
				74.1926	5185030
				74.1621	3255090
				74.1317	1351420
				74.1012	-523416
				74.0708	-2367030
				74.0403	-4177100
				74.0098	-5951420
				73.9794	-7687870
				73.9489	-9384460
				73.9184	-11039300
				73.888	-12650700
				73.8575	-14216900
				73.827	-15736600
				73.7966	-17208300
				73.7661	-18631000
				73.7357	-20003500
				73.7052	-21325200
				73.6747	-22595200
				73.6443	-23813200
				73.6138	-24978700
				73.5833	-26091700
				73.5529	-27152100
				73.5224	-28160200
				73.4919	-29116200
				73.4615	-30020600
				73.431	-30874000
				73.4005	-31677100
				73.3701	-32430600
				73.3396	-33135400
				73.3092	-33792400
				73.2787	-34402600
				73.2482	-34967000
				73.2178	-35486600
				73.1873	-35962500
				73.1568	-36395800
				73.1264	-36787600
				73.0959	-37139100
				73.0654	-37451400
				73.035	-37725700
				73.0045	-37963300
				72.9741	-38165200
				72.9436	-38332900
				72.9131	-38467600
				72.8827	-38570500
				72.8522	-38643100
				72.8217	-38686600
				72.7913	-38702300
				72.7608	-38691600
				72.7303	-38655800
				72.6999	-38595900
				72.6694	-38513200
				72.6389	-38408600
				72.6085	-38282900
				72.578	-38136700
				72.5476	-37970600
				72.5171	-37784600
				72.4866	-37578600
				72.4562	-37352400
				72.4257	-37105100
				72.3952	-36835800
				72.3648	-36543000
				72.3343	-36225300
				72.3038	-35880500
				72.2734	-35506500
				72.2429	-35100800
				72.2125	-34660600
				72.182	-34183300
				72.1515	-33665800
				72.1211	-33105200
				72.0906	-32498600
				72.0601	-31843100
				72.0297	-31136100
				71.9992	-30375100
				71.9687	-29557900
				71.9383	-28682900
				71.9078	-27748500
				71.8774	-26753800
				71.8469	-25698500
				71.8164	-24582500
				71.7859	-23406700
				71.7555	-22172300
				71.725	-20881100
				71.6946	-19535600
				71.6641	-18139000
				71.6336	-16694800
				71.6032	-15207500
				71.5727	-13681800
				71.5422	-12123000
				71.5118	-10537100
				71.4813	-8930240
				71.4509	-7309140
				71.4204	-5680810
				71.3899	-4052520
				71.3595	-2431800
				71.329	-826248
				71.2985	756400
				71.2681	2308470
				71.2376	3822290
				71.2071	5290380
				71.1767	6705530
				71.1462	8060710
				71.1158	9349420
				71.0853	10565500
				71.0548	11703200
				71.0243	12757600
				70.9939	13724100
				70.9634	14598800
				70.933	15378600
				70.9025	16061000
				70.872	16644200
				70.8416	17127100
				70.8111	17509200
				70.7806	17790700
				70.7502	17972700
				70.7197	18056500
				70.6893	18044200
				70.6588	17938500
				70.6283	17742300
				70.5979	17459300
				70.5674	17093200
				70.5369	16648300
				70.5065	16128900
				70.476	15540000
				70.4455	14886100
				70.4151	14172500
				70.3846	13404100
				70.3542	12586000
				70.3237	11723300
				70.2932	10821300
				70.2627	9884840
				70.2323	8919020
				70.2018	7928700
				70.1714	6918620
				70.1409	5893460
				70.1104	4857700
				70.08	3815660
				70.0495	2771570
				70.019	1729380
				69.9886	692920
				69.9581	-334232
				69.9276	-1348660
				69.8972	-2347210
				69.8667	-3326910
				69.8363	-4285060
				69.8058	-5219210
				69.7753	-6127100
				69.7449	-7006790
				69.7144	-7856550
				69.6839	-8674970
				69.6535	-9460820
				69.623	-10213200
				69.5925	-10931400
				69.5621	-11615000
				69.5316	-12263800
				69.5011	-12877700
				69.4707	-13457100
				69.4402	-14002300
				69.4098	-14513800
				69.3793	-14992400
				69.3488	-15439000
				69.3184	-15854300
				69.2879	-16239400
				69.2574	-16595400
				69.227	-16923200
				69.1965	-17224000
				69.166	-17498700
				69.1356	-17748200
				69.1051	-17973500
				69.0747	-18175300
				69.0442	-18354200
				69.0137	-18510600
				68.9833	-18645000
				68.9528	-18757500
				68.9223	-18848100
				68.8919	-18916600
				68.8614	-18962800
				68.8309	-18986200
				68.8005	-18986000
				68.77	-18961700
				68.7395	-18912400
				68.7091	-18837200
				68.6786	-18735100
				68.6482	-18605200
				68.6177	-18446700
				68.5872	-18258600
				68.5568	-18040300
				68.5263	-17791100
				68.4958	-17510500
				68.4654	-17198400
				68.4349	-16854500
				68.4044	-16479100
				68.374	-16072600
				68.3435	-15635600
				68.3131	-15168900
				68.2826	-14673800
				68.2521	-14151500
				68.2217	-13603600
				68.1912	-13031900
				68.1607	-12438500
				68.1303	-11825300
				68.0998	-11194900
				68.0693	-10549500
				68.0389	-9891860
				68.0084	-9224570
[truncated: 14,385 more rows]

## Sheet: Figure 1h
		Isotherm				Pore size distribution
		X	Y			X	Y
		0.000976897	82.0951			124.066	0.40848
		0.00633	124.294			83.9248	0.39608
		0.01169	140.685			63.3944	0.38391
		0.01756	152.453			51.1002	0.31714
		0.0242	162.418			42.3286	0.27893
		0.02736	166.416			36.9661	0.34956
		0.03319	172.962			33.0693	0.25191
		0.03882	178.482			28.406	0.22068
		0.03966	179.29			24.1924	0.21976
		0.04439	183.496			21.2425	0.22086
		0.04976	187.916			19.5479	0.23208
		0.05063	188.66			18.3878	0.20365
		0.0593	195.097			16.8793	0.1935
		0.07176	203.447			15.3036	0.19099
		0.07481	205.347			13.9761	0.19679
		0.08283	210.186			12.8583	0.19427
		0.09353	216.349			11.922	0.19103
		0.09963	219.679			11.0906	0.18951
		0.10472	222.394			10.3641	0.21647
		0.11532	227.956			9.72667	0.19644
		0.12463	232.465			9.1302	0.19851
		0.12649	233.378			8.33982	0.19747
		0.13731	238.449			7.51865	0.20877
		0.14827	243.427			6.83496	0.20404
		0.15003	244.28			6.2529	0.22281
		0.1593	248.279			5.75019	0.23585
		0.17015	252.938			5.31209	0.25623
		0.17523	255.142			4.9283	0.26437
		0.18108	257.558			4.5855	0.29379
		0.19163	261.789			4.27888	0.3195
		0.2004	265.298			4.00264	0.34957
		0.21372	270.573			3.75215	0.38674
		0.22545	275.126			3.52319	0.41221
		0.24908	283.942			3.31097	0.46173
		0.27545	293.323			3.11659	0.49709
		0.301	301.747			2.93572	0.51057
		0.32643	309.627			2.76649	0.57486
		0.35167	316.829			2.61569	0.60041
		0.37438	322.938			2.47033	0.64162
		0.39914	329.363			2.32537	0.70133
		0.42428	335.328			2.18661	0.73961
		0.44887	341.087			2.05119	0.78574
		0.47406	346.727			1.9267	0.7954
		0.49903	351.93			1.84305	0.80061
		0.52382	356.959			1.78263	0.79331
		0.54884	361.775			1.73078	0.7737
		0.5737	366.386			1.68493	0.74726
		0.59883	370.923			1.64695	0.75413
		0.6237	375.243			1.62141	0.79176
		0.6486	379.683			1.58349	0.7493
		0.67373	384.126			1.53672	0.71254
		0.69855	388.602			1.51158	0.82461
		0.72357	393.131			1.48084	0.71799
		0.74821	398.055			1.42964	0.6972
		0.77356	403.372			1.40068	0.71912
		0.78706	406.456			1.37335	0.66613
		0.79972	409.5			1.32526	0.69474
		0.8119	412.87			1.28798	0.65463
		0.82482	416.291			1.26025	0.63725
		0.83689	419.746			1.21711	0.62685
		0.84934	423.645			1.16954	0.5881
		0.86198	428			1.14113	0.5673
		0.87446	432.602			1.09634	0.55509
		0.88677	437.679			1.03726	0.52317
		0.89377	440.975			1.01033	0.6005
		0.89987	444.408			0.99026	0.50765
		0.91092	450.927			0.95796	0.49412
		0.92365	459.52			0.94006	0.52299
		0.93608	469.523			0.91647	0.46529
		0.94317	477.058			0.87398	0.46296
		0.94895	486.435			0.83929	0.45355
		0.95763	499.667			0.79324	0.44233
		0.96536	515.954			0.72818	0.42817
		0.97318	541			0.65123	0.41736
		0.98134	577.936			0.50464	0.37654
		0.98919	635.655
		0.98919	635.655
		0.97697	618.453
		0.96642	587.728
		0.95717	557.475
		0.95022	536.455
		0.9305	493.163
		0.90138	460.233
		0.86876	439.721
		0.83901	427.333
		0.81173	418.714
		0.80176	415.716
		0.77618	409.574
		0.75193	404.182
		0.72651	399.156
		0.7015	394.576
		0.6763	390.353
		0.65154	386.126
		0.62612	382.077
		0.60121	378.336
		0.57624	374.581
		0.55109	370.852
		0.52607	367.17
		0.50112	363.416
		0.47614	359.315
		0.45279	351.806
		0.42653	341.253
		0.40013	332.474
		0.37632	325.707
		0.35136	318.976
		0.32639	311.698
		0.3009	303.919
		0.27603	295.823
		0.25115	286.874
		0.22583	277.333
		0.2009	267.563
		0.1759	257.437
		0.15104	246.673
		0.10135	222.839
		0.07546	208.03
		0.05075	190.943

## Sheet: Figure 2b
		24 h
			MLNPs					R/O-NPs					S/A-NPs
		12.5	68.9538	79.9295	70.0501	60.8212		86.7918	91.8757	73.8661	83.8678		88.6513	83.2719	79.5834	85.2779
		25	63.2606	56.4711	48.8684	48.096		76.2917	74.5971	71.3407	73.1351		71.2062	79.4484	80.6114	80.3788
		50	46.4861	47.1839	55.1919	41.7013		72.105	75.6272	80.3123	74.0655		71.7727	74.0655	77.056	75.6936
		100	32.3974	32.63	36.5509	30.6031		78.8835	71.6398	76.7237	70.7426		74.0987	87.7554	71.6066	63.0337
		200	23.3341	19.5003	21.1347	24.8262		68.2173	67.9847	53.0653	57.8169		77.6873	64.4958	71.8724	77.7538
		48 h
			MLNPs					R/O-NPs						S/A-NPs
		12.5	72.3708	63.798	56.8533	65.8581		83.5886	82.8568	79.8076	84.0764		89.2804	94.1591	87.1256	85.0928
		25	61.1746	48.9118	49.4418	47.4497		79.4823	78.9538	78.3033	74.9288		75.3432	77.136	87.6948	80.3267
		50	52.2428	43.7458	39.1516	36.4684		76.7177	72.2862	71.3511	72.0423		75.0508	79.523	80.9459	82.4502
		100	18.905	17.9699	16.9129	14.0263		66.5537	63.7078	62.0409	61.4717		75.7826	70.4387	67.8547	71.4338
		200	10.9942	12.5063	8.4899	10.5712		50.7372	53.8677	55.6566	42.3214		61.2305	59.3197	74.5223	76.2298

## Sheet: Figure 2f
				Annexin V+/PI-			Annexin V+/PI+
			Control	2.61	3.21		7.22	7.82
			MLNPs	4.87	4.51		15.1	17.82
			R/O-NPs	4.01	3.67		9.97	9.02
			S/A-NPs	3.48	3.75		9.61	8.94

## Sheet: Figure 3b
		24h
			MLNPs			R/O-NPs			S/A-NPs
		25	8.46636	5.35462	7.09234	1.79834	2.08123	2.88947	0.42433	0.424328	0.461104
		50	10.3657	13.1542	10.487	4.82926	3.85937	4.82926	1.23257	1.75793	1.79834
		100	11.1835	16.6074	12.4156	6.04162	5.9608	5.43544	2.28329	1.75793	2.68741
		200	21.854	17.3212	22.4346	7.87323	5.36742	7.8992	2.21442	3.14342	2.17608
		6h
			MLNPs			R/O-NPs			S/A-NPs
		25	1.25055	2.95977	2.25784	0.98068	0.2192	1.71809	0.908457	-1.34051	1.14698
		50	1.898	1.70035	5.20874	0.818499	0.67944	1.61039	1.22648	0.908457	0.818499
		100	9.90434	6.4859	9.36459	2.3478	4.68673	3.24739	0.34051	2.88755	0.368704
		200	14.4922	10.4441	10.1742	2.8185	4.77669	3.78714	3.60722	1.72854	-1.2192

## Sheet: Figure 3c
			Time	MLNPs			R/O-NPs			S/A-NPs
			0	13.1	16.4	10.1	13.1	16.4	10.1	13.1	16.4	10.1
			12.5	45.1	52.2	60.1	15.4	20.1	23.4	15.1	19.5	12.7
			25	85.2	79.1	90.2	19.8	25.2	28.1	14.3	18.3	13.1
			50	98.4	110.3	95.1	35.4	42.3	28.1	15.2	18.7	11.4
			100	124.8	135.6	120.1	38.2	40.2	48.3	19.1	17.2	14.2
			200	120.4	141.9	132	39.2	44.1	46.3	16.2	20.1	21.6

## Sheet: Figure 3d
			Control	MLNPs	R/O-NPs	S/A-NPs
			0	4.35	0.82	0
			0	4.79	0.47	0
			0	3.36	0.53	0

## Sheet: Figure 4g
			Distance	Single	Sector	Cone	Single x3
			-88.203	0
			-87.347	0
			-85.857	0
			-81.774	0
			-78.656	0
			-72.913	0
			-65.933	0
			-58.831	0
			-50.816	0
			-42.185	0
			-31.81	0
			-22.316	0
			-9.774	0
			1.735	75
			13.035	175
			25.607	200
			38.736	1150
			50.813	1275
			64.127	1300
			79.434	1225
			93.839	1100
			108.341	1000
			123.348	875
			138.171	925
			154.505	925
			170.771	850
			188.13	800
			205.775	825
			223.715	775
			-124.791		0
			-123.221		0
			-122.117		0
			-118.349		0
			-114.085		0
			-110.46		0
			-105.223		0
			-98.168		0
			-90.4		0
			-82.848		0
			-74.62		0
			-64.859		0
			-54.051		0
			-44.305		0
			-33.155		0
			-21.281		0
			-10		36
			1.418		0
			14.213		36
			25.461		828
			36.849		1692
			48.78		3060
			59.852		4032
			70.201		5040
			82.337		5904
			91.367		5868
			101.982		6012
			112.708		5616
			122.008		5112
			130.977		4968
			140.614		4716
			151.887		4500
			163.471		4356
			174.249		4284
			186.161		4068
			199.498		3924
			212.737		3744
			-70.935			56.25
			-69.937			56.25
			-69.694			0
			-66.698			56.25
			-63.866			112.5
			-58.179			56.25
			-54.017			112.5
			-49.053			112.5
			-43.691			56.25
			-36.098			0
			-30.35			112.5
			-20.622			0
			-12.752			0
			-5.046			0
			2.345			0
			8.368			112.5
			14.855			56.25
			21.342			112.5
			26.671			337.5
			32.336			731.25
			38.024			1237.5
			42.368			1406.25
			46.891			2418.75
			52.327			2643.75
			57.105			2925
			61.008			3093.75
			65.748			3656.25
			70.402			4162.5
			73.777			4218.75
			77.807			4443.75
			81.07			4893.75
			85.705			4950
			89.577			4781.25
			94.46			4725
			98.718			4668.75
			103.065			4218.75
			108.447			4443.75
			112.549			4612.5
			118.687			4837.5
			123.788			4950
			128.571			4725
			134.881			5118.75
			141.267			5062.5
			148.283			5456.25
			155.428			5287.5
			163.621			5175
			170.72			4893.75
			179.928			5062.5
			188.966			4443.75
			199.613			4668.75
			209.024			4218.75
			219.798			4331.25
			-88.203				0
			-87.347				0
			-85.857				0
			-81.774				0
			-78.656				0
			-72.913				0
			-65.933				0
			-58.831				0
			-50.816				0
			-42.185				0
			-31.81				0
			-22.316				0
			-9.774				0
			1.735				225
			13.035				525
			25.607				600
			38.736				3450
			50.813				3825
			64.127				3900
			79.434				3675
			93.839				3300
			108.341				3000
			123.348				2625
			138.171				2775
			154.505				2775
			170.771				2550
			188.13				2400
			205.775				2475
			223.715				2325

[truncated: 26 more sheets: Figure 4h, Figure 4i, Figure 5a, Figure 5b, Figure 5c, Figure 6a, Figure 6b, Figure 6e, Figure 6f, Figure 6h, Figure 6i, Supplementary Figure 3b, Supplementary Figure 12a, Supplementary Figure 12b, Supplementary Figure 12c, Supplementary Figure 13a, Supplementary Figure 13b, Supplementary Figure 13c, Supplementary Figure 15a, Supplementary Figure 15b …]
